# Supplementary material for: Transcriptional repression of GIF1 by the KIX-PPD-MYC repressor complex controls seed size in Arabidopsis
Source: Nat Commun. 2020 Apr 15;11:1846. doi: 10.1038/s41467-020-15603-3 (PMC7160150; doi:10.1038/s41467-020-15603-3)
Supplement: Supplementary file 3 — Supplementary Data 1 [file 41467_2020_15603_MOESM3_ESM.xlsx]

## Sheet: myc3 myc4-ppd1 ppd2_ven
Supplementary Data 1 Genes with significantly changed expression in both the first pair of leaves of myc3 myc4 and ppd1-2 ppd2-cr plants
#ID	gene_name	Col_vs_myc3 myc4_Pvalue	Col_vs_myc3 myc4_FC	Col_vs_myc3 myc4_regulated	Col_vs_ppd1 ppd2_Pvalue	Col_vs_ppd1 ppd2_FC	Col_vs_ppd1 ppd2_regulated	GO_annotation
AT1G01380	ETC1	1.81498e-08	-1.18651	down	0.00515975	-1.01002	down	Biological Process: cell fate specification (GO:0001708);; Molecular Function: DNA binding (GO:0003677);; Molecular Function: chromatin binding (GO:0003682);; Molecular Function: sequence-specific DNA binding transcription factor activity (GO:0003700);; Cellular Component: nucleus (GO:0005634);; Biological Process: regulation of transcription, DNA-templated (GO:0006355);; Biological Process: epid…
AT1G03630	POR C	0.000339554	0.610826	up	0.0171358	0.708583	up	Biological Process: maltose metabolic process (GO:0000023);; Molecular Function: nucleotide binding (GO:0000166);; Biological Process: polysaccharide catabolic process (GO:0000272);; Molecular Function: NADPH dehydrogenase activity (GO:0003959);; Biological Process: pentose-phosphate shunt (GO:0006098);; Biological Process: rRNA processing (GO:0006364);; Biological Process: unsaturated fatty acid…
AT1G06350	--	0.0261162	-0.881963	down	3.43746e-07	-0.72507	down	Cellular Component: mitochondrion (GO:0005739);; Biological Process: fatty acid biosynthetic process (GO:0006633);; Cellular Component: integral component of membrane (GO:0016021);; Molecular Function: oxidoreductase activity, acting on paired donors, with oxidation of a pair of donors resulting in the reduction of molecular oxygen to two molecules of water (GO:0016717);; Biological Process: oxid…
AT1G06923	--	0.00313184	-1.54693	down	5.26415e-08	-1.11307	down	--
AT1G07050	--	1.76743e-07	0.646867	up	0.00288643	1.08914	up	Cellular Component: nucleus (GO:0005634);; Biological Process: circadian rhythm (GO:0007623);;
AT1G09500	--	0.00601096	-1.30551	down	1.40637e-10	-0.994412	down	Molecular Function: nucleotide binding (GO:0000166);; Molecular Function: alcohol dehydrogenase (NAD) activity (GO:0004022);; Biological Process: lignin biosynthetic process (GO:0009809);; Molecular Function: cinnamyl-alcohol dehydrogenase activity (GO:0045551);; Molecular Function: coenzyme binding (GO:0050662);;
AT1G10550	XTH33	0.000193707	-0.600387	down	5.07296e-06	-0.654037	down	Molecular Function: hydrolase activity, hydrolyzing O-glycosyl compounds (GO:0004553);; Cellular Component: cell wall (GO:0005618);; Cellular Component: integral component of plasma membrane (GO:0005887);; Biological Process: cellular glucan metabolic process (GO:0006073);; Biological Process: plant-type cell wall modification involved in multidimensional cell growth (GO:0009831);; Molecular Func…
AT1G15010	--	0.047906	-0.814982	down	0.00640015	-0.858765	down	--
AT1G15830	--	4.39977e-13	2.78286	up	0.00454579	1.30687	up	--
AT1G15980	NDF1	0.0065931	1.30678	up	1.2286e-08	1.34193	up	Biological Process: pentose-phosphate shunt (GO:0006098);; Cellular Component: chloroplast thylakoid membrane (GO:0009535);; Biological Process: photosynthetic electron transport in photosystem I (GO:0009773);; Biological Process: photosystem II assembly (GO:0010207);; Cellular Component: NAD(P)H dehydrogenase complex (plastoquinone) (GO:0010598);; Biological Process: carotenoid biosynthetic proc…
AT1G16410	CYP79F1	0.00666237	-5.57185	down	4.22406e-05	1.26887	up	Molecular Function: iron ion binding (GO:0005506);; Cellular Component: endoplasmic reticulum (GO:0005783);; Molecular Function: electron carrier activity (GO:0009055);; Cellular Component: chloroplast (GO:0009507);; Biological Process: response to insect (GO:0009625);; Molecular Function: oxidoreductase activity, acting on paired donors, with incorporation or reduction of molecular oxygen, NAD(P…
AT1G18620	--	1.89852e-08	-1.1579	down	0.0409116	-1.22049	down	Cellular Component: nucleus (GO:0005634);; Cellular Component: plasmodesma (GO:0009506);; Biological Process: gibberellic acid mediated signaling pathway (GO:0009740);; Biological Process: regulation of meristem growth (GO:0010075);; Biological Process: seed dormancy process (GO:0010162);;
AT1G21150	--	3.43432e-07	0.683794	up	0.0230846	0.852762	up	Molecular Function: translation initiation factor activity (GO:0003743);; Molecular Function: GTPase activity (GO:0003924);; Molecular Function: GTP binding (GO:0005525);; Biological Process: GTP catabolic process (GO:0006184);; Biological Process: translational initiation (GO:0006413);; Biological Process: vegetative to reproductive phase transition of meristem (GO:0010228);; Biological Process:…
AT1G22630	--	0.0109362	1.11021	up	0.000530991	0.758996	up	Biological Process: maltose metabolic process (GO:0000023);; Biological Process: pentose-phosphate shunt (GO:0006098);; Cellular Component: chloroplast (GO:0009507);; Biological Process: starch biosynthetic process (GO:0019252);; Molecular Function: heat shock protein binding (GO:0031072);; Molecular Function: unfolded protein binding (GO:0051082);;
AT1G23560	--	0.000362928	-0.606132	down	4.01702e-12	-0.701245	down	Cellular Component: nucleus (GO:0005634);;
AT1G26570	UGD1	0.00228473	0.767739	up	4.32877e-11	0.725818	up	Molecular Function: UDP-glucose 6-dehydrogenase activity (GO:0003979);; Cellular Component: cytoplasm (GO:0005737);; Biological Process: UDP-glucuronate biosynthetic process (GO:0006065);; Molecular Function: NAD binding (GO:0051287);; Biological Process: oxidation-reduction process (GO:0055114);;
AT1G27730	STZ	0.0367238	-0.846482	down	0.00783569	-1.2465	down	Biological Process: respiratory burst involved in defense response (GO:0002679);; Molecular Function: sequence-specific DNA binding transcription factor activity (GO:0003700);; Cellular Component: nucleus (GO:0005634);; Biological Process: response to oxidative stress (GO:0006979);; Molecular Function: zinc ion binding (GO:0008270);; Biological Process: response to cold (GO:0009409);; Biological …
AT1G28470	ANAC010	3.01474e-06	-0.647216	down	0.044259	-0.662855	down	Molecular Function: DNA binding (GO:0003677);; Molecular Function: sequence-specific DNA binding transcription factor activity (GO:0003700);; Cellular Component: nucleus (GO:0005634);; Biological Process: vegetative to reproductive phase transition of meristem (GO:0010228);; Biological Process: protein desumoylation (GO:0016926);; Biological Process: positive regulation of transcription, DNA-temp…
AT1G29920	CAB2	6.02906e-05	1.48248	up	1.38744e-05	-0.93177	down	Cellular Component: mitochondrion (GO:0005739);; Cellular Component: Golgi apparatus (GO:0005794);; Cellular Component: chloroplast thylakoid membrane (GO:0009535);; Biological Process: response to blue light (GO:0009637);; Biological Process: response to fructose (GO:0009750);; Biological Process: photosynthesis, light harvesting (GO:0009765);; Biological Process: response to red light (GO:00101…
AT1G32920	--	0.00216611	-0.618043	down	0.000623887	-0.586062	down	Biological Process: response to wounding (GO:0009611);; Biological Process: response to fungus (GO:0009620);; Biological Process: jasmonic acid biosynthetic process (GO:0009695);; Biological Process: response to jasmonic acid (GO:0009753);; Biological Process: ethylene-activated signaling pathway (GO:0009873);; Biological Process: response to chitin (GO:0010200);;
AT1G42430	--	0.0298286	0.861445	up	0.0073705	-0.709357	down	--
AT1G44970	--	3.23425e-11	-0.681014	down	0.0529733	-0.702682	down	Molecular Function: peroxidase activity (GO:0004601);; Cellular Component: extracellular region (GO:0005576);; Biological Process: response to oxidative stress (GO:0006979);; Molecular Function: heme binding (GO:0020037);; Molecular Function: metal ion binding (GO:0046872);; Biological Process: oxidation-reduction process (GO:0055114);;
AT1G49010	--	0.00153841	1.02914	up	4.13366e-11	0.98466	up	Molecular Function: DNA binding (GO:0003677);; Molecular Function: chromatin binding (GO:0003682);; Molecular Function: sequence-specific DNA binding transcription factor activity (GO:0003700);; Cellular Component: nucleus (GO:0005634);; Biological Process: regulation of transcription, DNA-templated (GO:0006355);; Biological Process: response to salt stress (GO:0009651);; Biological Process: resp…
AT1G51440	--	2.26789e-09	1.11973	up	0.0278096	1.23853	up	Molecular Function: triglyceride lipase activity (GO:0004806);; Biological Process: lipid metabolic process (GO:0006629);; Molecular Function: phosphatidylcholine 1-acylhydrolase activity (GO:0008970);; Cellular Component: chloroplast (GO:0009507);; Molecular Function: galactolipase activity (GO:0047714);;
AT1G52000	--	1.07489e-06	-1.91487	down	0.00506352	2.02467	up	Molecular Function: peptide receptor activity (GO:0001653);; Cellular Component: extracellular region (GO:0005576);; Cellular Component: nucleus (GO:0005634);; Cellular Component: vacuole (GO:0005773);; Cellular Component: cytosol (GO:0005829);; Biological Process: gluconeogenesis (GO:0006094);; Biological Process: glycolytic process (GO:0006096);; Biological Process: protein targeting to vacuole…
AT1G53480	MRD1	3.06241e-15	-7.36569	down	4.91092e-14	-6.23737	down	Cellular Component: mitochondrion (GO:0005739);;
AT1G53490	--	6.10039e-06	-1.7664	down	6.19905e-06	-2.11045	down	Molecular Function: DNA binding (GO:0003677);; Cellular Component: nucleus (GO:0005634);; Molecular Function: zinc ion binding (GO:0008270);; Biological Process: reciprocal DNA recombination (GO:0035825);; Biological Process: chiasma assembly (GO:0051026);;
AT1G53903	--	0.00709387	-0.794962	down	0.0018773	-0.788348	down	Cellular Component: mitochondrion (GO:0005739);;
AT1G57980	PUP22	0.000516887	0.653449	up	0.00213256	0.590911	up	Molecular Function: purine nucleobase transmembrane transporter activity (GO:0005345);; Cellular Component: plasma membrane (GO:0005886);; Biological Process: purine nucleobase transport (GO:0006863);; Cellular Component: chloroplast (GO:0009507);; Biological Process: nucleobase-containing compound transport (GO:0015931);; Cellular Component: integral component of membrane (GO:0016021);;
AT1G58807	RF45	3.18206e-13	0.875789	up	2.37482e-08	0.595485	up	Biological Process: defense response (GO:0006952);; Molecular Function: ADP binding (GO:0043531);;
AT1G58848	RF9	0.0126475	0.621782	up	0.0438636	0.653496	up	Biological Process: defense response (GO:0006952);; Molecular Function: ADP binding (GO:0043531);;
AT1G62420	--	0.000402988	-1.55205	down	0.00590055	-0.702416	down	--
AT1G66350	RGL1	1.31011e-07	-0.608825	down	0.00529389	0.669277	up	Molecular Function: sequence-specific DNA binding transcription factor activity (GO:0003700);; Cellular Component: nucleus (GO:0005634);; Biological Process: regulation of transcription, DNA-templated (GO:0006355);; Biological Process: response to ethylene (GO:0009723);; Biological Process: response to abscisic acid (GO:0009737);; Biological Process: salicylic acid mediated signaling pathway (GO:…
AT1G69290	--	0.000617042	1.02164	up	4.70271e-09	0.816332	up	Cellular Component: mitochondrion (GO:0005739);;
AT1G69550	--	0.0316007	0.729658	up	0.0248095	0.818353	up	Biological Process: defense response (GO:0006952);;
AT1G70830	MLP28	3.07976e-08	0.849795	up	0.0237163	1.11424	up	Cellular Component: nucleus (GO:0005634);; Biological Process: defense response (GO:0006952);; Cellular Component: chloroplast (GO:0009507);; Biological Process: response to biotic stimulus (GO:0009607);;
AT1G70850	MLP34	0.0330089	-0.637456	down	0.0093023	-0.692038	down	Cellular Component: nucleus (GO:0005634);; Biological Process: defense response (GO:0006952);; Cellular Component: chloroplast (GO:0009507);; Biological Process: response to biotic stimulus (GO:0009607);;
AT1G73120	--	1.64233e-12	-2.58306	down	2.12246e-06	1.01006	up	Biological Process: response to oxidative stress (GO:0006979);; Biological Process: response to arsenic-containing substance (GO:0046685);;
AT1G73340	--	0.0101438	-0.702607	down	0.00549043	-0.857354	down	Molecular Function: monooxygenase activity (GO:0004497);; Molecular Function: iron ion binding (GO:0005506);; Molecular Function: electron carrier activity (GO:0009055);; Molecular Function: oxidoreductase activity, acting on paired donors, with incorporation or reduction of molecular oxygen (GO:0016705);; Molecular Function: oxygen binding (GO:0019825);; Molecular Function: heme binding (GO:0020…
AT1G74670	GASA6	0.000782037	-0.832306	down	0.00693934	-0.661646	down	--
AT1G75040	PR5	2.51247e-07	-2.20208	down	6.75204e-08	-1.04257	down	Biological Process: respiratory burst involved in defense response (GO:0002679);; Biological Process: protein targeting to membrane (GO:0006612);; Biological Process: response to virus (GO:0009615);; Biological Process: systemic acquired resistance, salicylic acid mediated signaling pathway (GO:0009862);; Biological Process: jasmonic acid mediated signaling pathway (GO:0009867);; Biological Proce…
AT1G76690	OPR2	0.00460725	-0.881052	down	0.00693934	-0.75104	down	Cellular Component: cytosol (GO:0005829);; Biological Process: response to wounding (GO:0009611);; Biological Process: jasmonic acid biosynthetic process (GO:0009695);; Biological Process: response to salicylic acid (GO:0009751);; Biological Process: leaf senescence (GO:0010150);; Molecular Function: FMN binding (GO:0010181);; Molecular Function: 12-oxophytodienoate reductase activity (GO:0016629…
AT2G01520	MLP328	0.0357965	-0.64217	down	2.89748e-15	-0.949281	down	--
AT2G01580	--	2.4822e-11	-0.994511	down	0.0254656	-1.13326	down	--
AT2G01590	CRR3	0.00234429	1.0595	up	5.47381e-13	0.951386	up	Cellular Component: chloroplast (GO:0009507);; Biological Process: photosynthetic electron transport in photosystem I (GO:0009773);; Cellular Component: NAD(P)H dehydrogenase complex (plastoquinone) (GO:0010598);;
AT2G03420	--	0.0200515	0.84472	up	0.0034713	0.821824	up	--
AT2G04450	ATNUDT6	0.0183014	-1.01082	down	0.00399266	0.749946	up	Biological Process: MAPK cascade (GO:0000165);; Molecular Function: NAD+ diphosphatase activity (GO:0000210);; Biological Process: respiratory burst involved in defense response (GO:0002679);; Molecular Function: protein binding (GO:0005515);; Cellular Component: nucleus (GO:0005634);; Cellular Component: cytosol (GO:0005829);; Cellular Component: plasma membrane (GO:0005886);; Biological Process…
AT2G13610	ABCG5	6.20823e-06	0.8158	up	0.00818498	0.59055	up	Molecular Function: ATP binding (GO:0005524);; Biological Process: ATP catabolic process (GO:0006200);; Biological Process: stomatal complex morphogenesis (GO:0010103);; Cellular Component: membrane (GO:0016020);; Molecular Function: ATPase activity, coupled to transmembrane movement of substances (GO:0042626);;
AT2G15042	--	8.26695e-06	-1.3276	down	0.0248095	-0.864148	down	Biological Process: MAPK cascade (GO:0000165);; Biological Process: response to molecule of bacterial origin (GO:0002237);; Cellular Component: extracellular region (GO:0005576);; Cellular Component: plasma membrane (GO:0005886);; Biological Process: regulation of transcription, DNA-templated (GO:0006355);; Biological Process: protein targeting to membrane (GO:0006612);; Biological Process: syste…
AT2G16980	--	0.0158465	-0.813575	down	2.60918e-11	-0.599488	down	--
AT2G23110	--	0.00275288	-1.06034	down	0.0547381	-0.986629	down	Cellular Component: cytoplasm (GO:0005737);; Biological Process: response to stress (GO:0006950);; Biological Process: response to abiotic stimulus (GO:0009628);; Biological Process: response to oxygen-containing compound (GO:1901700);;
AT2G26530	AR781	0.000137963	-0.610803	down	2.95646e-09	-0.595211	down	--
AT2G27402	--	0.0165003	-1.09489	down	0.0367649	1.08627	up	Cellular Component: chloroplast (GO:0009507);; Cellular Component: plastid chromosome (GO:0009508);;
AT2G29350	SAG13	0.000750241	-2.07907	down	0.0480037	-1.34567	down	Molecular Function: nucleotide binding (GO:0000166);; Biological Process: defense response to insect (GO:0002213);; Molecular Function: alcohol dehydrogenase (NAD) activity (GO:0004022);; Biological Process: aging (GO:0007568);; Cellular Component: chloroplast (GO:0009507);; Biological Process: oxidation-reduction process (GO:0055114);;
AT2G29670	--	7.54886e-05	0.727075	up	1.09032e-09	-1.25657	down	--
AT2G30750	CYP71A12	0.0202365	2.54242	up	3.16108e-06	1.01462	up	Biological Process: MAPK cascade (GO:0000165);; Molecular Function: monooxygenase activity (GO:0004497);; Molecular Function: iron ion binding (GO:0005506);; Molecular Function: protein binding (GO:0005515);; Cellular Component: extracellular region (GO:0005576);; Biological Process: protein targeting to membrane (GO:0006612);; Molecular Function: electron carrier activity (GO:0009055);; Biologic…
AT2G30770	CYP71A13	0.0560404	-1.7733	down	0.00341617	-1.35326	down	Biological Process: MAPK cascade (GO:0000165);; Molecular Function: monooxygenase activity (GO:0004497);; Molecular Function: iron ion binding (GO:0005506);; Molecular Function: protein binding (GO:0005515);; Biological Process: protein targeting to membrane (GO:0006612);; Molecular Function: electron carrier activity (GO:0009055);; Biological Process: induced systemic resistance (GO:0009682);; B…
AT2G32640	--	5.01558e-09	1.29095	up	0.00438474	0.731055	up	Cellular Component: chloroplast (GO:0009507);; Biological Process: carotenoid biosynthetic process (GO:0016117);; Molecular Function: oxidoreductase activity, acting on paired donors, with incorporation or reduction of molecular oxygen (GO:0016705);;
AT2G38390	PER23	0.0231468	-0.693182	down	0.00347428	-0.694967	down	Molecular Function: peroxidase activity (GO:0004601);; Cellular Component: extracellular region (GO:0005576);; Cellular Component: vacuole (GO:0005773);; Cellular Component: plant-type cell wall (GO:0009505);; Biological Process: response to salt stress (GO:0009651);; Biological Process: response to zinc ion (GO:0010043);; Molecular Function: heme binding (GO:0020037);; Biological Process: hydrog…
AT2G39250	SNZ	0.0170001	0.958504	up	1.18048e-09	1.16799	up	Molecular Function: DNA binding (GO:0003677);; Molecular Function: sequence-specific DNA binding transcription factor activity (GO:0003700);; Cellular Component: nucleolus (GO:0005730);; Biological Process: regulation of transcription, DNA-templated (GO:0006355);; Biological Process: multicellular organismal development (GO:0007275);; Biological Process: chloroplast organization (GO:0009658);;
AT2G40520	--	0.0139751	0.891874	up	3.66308e-08	0.800921	up	Cellular Component: nucleus (GO:0005634);; Molecular Function: nucleotidyltransferase activity (GO:0016779);;
AT2G41190	--	5.2363e-05	-0.714472	down	7.52847e-09	1.02384	up	Biological Process: amino acid transmembrane transport (GO:0003333);; Cellular Component: vacuolar membrane (GO:0005774);; Cellular Component: plasma membrane (GO:0005886);; Molecular Function: amino acid transmembrane transporter activity (GO:0015171);; Cellular Component: integral component of membrane (GO:0016021);;
AT2G41640	--	1.5512e-08	-0.918871	down	1.63581e-10	-0.997766	down	Cellular Component: extracellular region (GO:0005576);; Biological Process: response to chitin (GO:0010200);; Molecular Function: transferase activity, transferring glycosyl groups (GO:0016757);;
AT2G46640	--	0.0265654	-1.58072	down	0.00526544	0.703614	up	Cellular Component: nucleus (GO:0005634);;
AT2G46830	CCA1	0.00680085	1.27017	up	0.00961787	-0.771907	down	--
AT2G47880	GRXC13	1.5458e-06	1.04106	up	0.033704	1.02721	up	Cellular Component: cytoplasm (GO:0005737);; Molecular Function: arsenate reductase (glutaredoxin) activity (GO:0008794);; Molecular Function: electron carrier activity (GO:0009055);; Molecular Function: protein disulfide oxidoreductase activity (GO:0015035);; Biological Process: cell redox homeostasis (GO:0045454);; Biological Process: anther development (GO:0048653);;
AT3G04310	--	0.0354703	0.698524	up	2.81563e-08	0.865809	up	--
AT3G04760	--	0.00233391	0.687428	up	0.0395678	0.603878	up	Cellular Component: mitochondrion (GO:0005739);; Cellular Component: chloroplast (GO:0009507);; Biological Process: stomatal complex morphogenesis (GO:0010103);;
AT3G05950	--	3.51899e-09	-1.05061	down	0.000581941	-1.01759	down	Cellular Component: extracellular region (GO:0005576);; Cellular Component: cytoplasm (GO:0005737);; Biological Process: oligopeptide transport (GO:0006857);; Molecular Function: manganese ion binding (GO:0030145);; Cellular Component: extracellular matrix (GO:0031012);; Biological Process: GDP-L-fucose biosynthetic process (GO:0042350);; Molecular Function: nutrient reservoir activity (GO:004573…
AT3G09050	--	0.0211267	0.648337	up	0.0364391	0.916389	up	Biological Process: maltose metabolic process (GO:0000023);; Cellular Component: chloroplast thylakoid membrane (GO:0009535);; Biological Process: thylakoid membrane organization (GO:0010027);; Biological Process: mRNA modification (GO:0016556);; Biological Process: starch biosynthetic process (GO:0019252);;
AT3G10930	--	0.0171317	-1.39818	down	9.18391e-14	-1.22342	down	Cellular Component: mitochondrion (GO:0005739);; Biological Process: response to wounding (GO:0009611);; Biological Process: response to mechanical stimulus (GO:0009612);; Biological Process: ethylene biosynthetic process (GO:0009693);; Biological Process: response to chitin (GO:0010200);;
AT3G12320	T2E22.34	0.0245143	0.821752	up	2.42276e-11	-0.620519	down	Cellular Component: nucleus (GO:0005634);; Biological Process: circadian rhythm (GO:0007623);; Biological Process: response to salt stress (GO:0009651);; Biological Process: response to abscisic acid (GO:0009737);; Biological Process: myo-inositol hexakisphosphate biosynthetic process (GO:0010264);;
AT3G13950	--	0.0359165	-0.607241	down	0.0402108	-0.649521	down	Biological Process: MAPK cascade (GO:0000165);; Biological Process: response to molecule of bacterial origin (GO:0002237);; Cellular Component: mitochondrion (GO:0005739);; Biological Process: protein targeting to membrane (GO:0006612);; Biological Process: salicylic acid biosynthetic process (GO:0009697);; Biological Process: systemic acquired resistance, salicylic acid mediated signaling pathwa…
AT3G14210	ESM1	6.95822e-10	-1.21875	down	0.00151487	0.940348	up	Molecular Function: carboxylic ester hydrolase activity (GO:0004091);; Cellular Component: nucleus (GO:0005634);; Cellular Component: vacuole (GO:0005773);; Cellular Component: peroxisome (GO:0005777);; Biological Process: pentose-phosphate shunt (GO:0006098);; Biological Process: response to cold (GO:0009409);; Cellular Component: plasmodesma (GO:0009506);; Biological Process: response to insect…
AT3G14630	CYP72A9	0.00332136	-1.01211	down	0.0210524	-1.3985	down	Molecular Function: monooxygenase activity (GO:0004497);; Molecular Function: iron ion binding (GO:0005506);; Molecular Function: electron carrier activity (GO:0009055);; Molecular Function: oxidoreductase activity, acting on paired donors, with incorporation or reduction of molecular oxygen (GO:0016705);; Molecular Function: oxygen binding (GO:0019825);; Molecular Function: heme binding (GO:0020…
AT3G15050	IQD10	0.00303706	3.02336	up	0.0559852	3.29874	up	Molecular Function: calmodulin binding (GO:0005516);; Cellular Component: nucleus (GO:0005634);; Biological Process: glucuronoxylan metabolic process (GO:0010413);; Biological Process: xylan biosynthetic process (GO:0045492);;
AT3G21760	HYR1	6.04285e-08	0.60474	up	2.42276e-16	0.818414	up	Biological Process: metabolic process (GO:0008152);; Molecular Function: UDP-glycosyltransferase activity (GO:0008194);; Molecular Function: transferase activity, transferring hexosyl groups (GO:0016758);;
AT3G22231	PCC1	0.00111282	-2.16736	down	5.59463e-06	-0.904767	down	Cellular Component: nucleus (GO:0005634);; Cellular Component: plasma membrane (GO:0005886);; Biological Process: response to bacterium (GO:0009617);; Biological Process: response to fungus (GO:0009620);;
AT3G25760	AOC1	4.27658e-07	-2.12381	down	0.0160033	0.921261	up	Biological Process: response to desiccation (GO:0009269);; Biological Process: response to cold (GO:0009409);; Cellular Component: chloroplast thylakoid membrane (GO:0009535);; Cellular Component: chloroplast stroma (GO:0009570);; Biological Process: jasmonic acid biosynthetic process (GO:0009695);; Cellular Component: chloroplast envelope (GO:0009941);; Cellular Component: stromule (GO:0010319);…
AT3G27980	PME30	0.0085832	0.807225	up	0.295646	0.721819	up	Molecular Function: enzyme inhibitor activity (GO:0004857);; Cellular Component: extracellular region (GO:0005576);; Cellular Component: vacuolar membrane (GO:0005774);; Cellular Component: cytosol (GO:0005829);; Cellular Component: plant-type cell wall (GO:0009505);; Biological Process: vernalization response (GO:0010048);; Molecular Function: pectinesterase activity (GO:0030599);; Biological Pr…
AT3G29410	TPS25	3.37644e-06	-0.622449	down	0.00321338	-1.18608	down	Cellular Component: cytoplasm (GO:0005737);; Biological Process: cytokinin-activated signaling pathway (GO:0009736);; Molecular Function: lyase activity (GO:0016829);; Molecular Function: metal ion binding (GO:0046872);;
AT3G32030	TPS30	0.032664	-0.626181	down	0.447107	-0.663619	down	Molecular Function: magnesium ion binding (GO:0000287);; Cellular Component: cytoplasm (GO:0005737);; Biological Process: metabolic process (GO:0008152);; Molecular Function: terpene synthase activity (GO:0010333);;
AT3G44020	--	2.09068e-08	0.930154	up	5.66447e-14	0.808515	up	Cellular Component: chloroplast thylakoid lumen (GO:0009543);;
AT3G44630	--	0.00308925	0.722141	up	0.00221924	0.677954	up	Cellular Component: Golgi membrane (GO:0000139);; Biological Process: response to oomycetes (GO:0002239);; Cellular Component: endoplasmic reticulum membrane (GO:0005789);; Cellular Component: plasma membrane (GO:0005886);; Biological Process: defense response to fungus, incompatible interaction (GO:0009817);; Molecular Function: LRR domain binding (GO:0030275);; Molecular Function: purine ribonu…
AT3G47580	--	1.06811e-13	0.759432	up	0.0152947	0.803479	up	Molecular Function: protein serine/threonine kinase activity (GO:0004674);; Molecular Function: ATP binding (GO:0005524);; Cellular Component: plasma membrane (GO:0005886);; Biological Process: protein phosphorylation (GO:0006468);; Biological Process: transmembrane receptor protein tyrosine kinase signaling pathway (GO:0007169);; Cellular Component: chloroplast (GO:0009507);; Cellular Component:…
AT3G48420	--	0.0164346	0.938538	up	2.47925e-07	0.836889	up	Biological Process: thylakoid membrane organization (GO:0010027);; Biological Process: carotenoid biosynthetic process (GO:0016117);; Molecular Function: hydrolase activity (GO:0016787);; Biological Process: nucleic acid phosphodiester bond hydrolysis (GO:0090305);;
AT3G49620	DIN11	0.00155084	-1.15926	down	0.00815476	-1.10627	down	--
AT3G54500	--	0.0015682	1.12779	up	6.88213e-06	-0.72392	down	Cellular Component: nucleus (GO:0005634);;
AT3G55240	--	0.000820037	-1.48524	down	0.381921	0.609894	up	--
AT3G55330	PPL1	2.22901e-06	1.12586	up	0.0426469	0.816384	up	Molecular Function: calcium ion binding (GO:0005509);; Biological Process: pentose-phosphate shunt (GO:0006098);; Biological Process: rRNA processing (GO:0006364);; Cellular Component: chloroplast thylakoid lumen (GO:0009543);; Cellular Component: photosystem II oxygen evolving complex (GO:0009654);; Biological Process: plastid organization (GO:0009657);; Biological Process: stomatal complex morp…
AT3G58550	--	7.41182e-06	-0.84206	down	1.8773e-12	-0.654371	down	Cellular Component: plasma membrane (GO:0005886);; Biological Process: proteolysis (GO:0006508);; Biological Process: lipid transport (GO:0006869);; Molecular Function: peptidase activity (GO:0008233);; Molecular Function: lipid binding (GO:0008289);; Cellular Component: anchored component of membrane (GO:0031225);;
AT3G59370	--	0.0301832	-0.687135	down	0.00415088	-0.842603	down	--
AT3G61300	--	0.0152253	-0.827127	down	4.01519e-13	-0.716955	down	Cellular Component: mitochondrion (GO:0005739);;
AT4G01630	ATEXPA17	2.67155e-13	-1.6994	down	0.365297	-1.15642	down	Cellular Component: extracellular region (GO:0005576);; Biological Process: unidimensional cell growth (GO:0009826);; Biological Process: plant-type cell wall loosening (GO:0009828);; Biological Process: plant-type cell wall modification involved in multidimensional cell growth (GO:0009831);; Cellular Component: membrane (GO:0016020);;
AT4G01870	--	8.8017e-06	-0.715668	down	0.000238696	-0.685668	down	Cellular Component: nucleus (GO:0005634);; Biological Process: proteolysis (GO:0006508);; Biological Process: toxin catabolic process (GO:0009407);; Biological Process: response to ethylene (GO:0009723);; Biological Process: abscisic acid-activated signaling pathway (GO:0009738);; Biological Process: response to cyclopentenone (GO:0010583);; Cellular Component: membrane (GO:0016020);; Biological …
AT4G12320	CYP706A6	0.0267155	0.601977	up	0.00302612	-0.796326	down	Molecular Function: monooxygenase activity (GO:0004497);; Molecular Function: iron ion binding (GO:0005506);; Cellular Component: endoplasmic reticulum (GO:0005783);; Molecular Function: electron carrier activity (GO:0009055);; Cellular Component: chloroplast (GO:0009507);; Molecular Function: oxidoreductase activity, acting on paired donors, with incorporation or reduction of molecular oxygen (G…
AT4G13395	DVL10	0.00994654	-1.822	down	0.0262307	-1.73385	down	Cellular Component: mitochondrion (GO:0005739);; Cellular Component: plastid (GO:0009536);; Biological Process: shoot system development (GO:0048367);;
AT4G13575	--	0.0146186	1.31039	up	1.23302e-08	0.964107	up	Cellular Component: mitochondrion (GO:0005739);;
AT4G14430	IBR10	9.17031e-08	-1.74052	down	1.81388e-08	-1.79218	down	Molecular Function: dodecenoyl-CoA delta-isomerase activity (GO:0004165);; Cellular Component: nucleus (GO:0005634);; Cellular Component: peroxisome (GO:0005777);; Cellular Component: cytosol (GO:0005829);; Biological Process: fatty acid beta-oxidation (GO:0006635);; Molecular Function: carnitine racemase activity (GO:0008809);; Biological Process: toxin catabolic process (GO:0009407);; Biologica…
AT4G16540	--	0.0352478	-1.55953	down	0.0244855	0.961547	up	Cellular Component: cytoplasm (GO:0005737);;
AT4G22485	--	5.97105e-15	1.31601	up	1.61593e-06	1.86388	up	Biological Process: single-organism transport (GO:0044765);; Biological Process: organic substance transport (GO:0071702);;
AT4G22490	--	2.59575e-07	-0.809223	down	0.000850387	-0.599444	down	Cellular Component: extracellular region (GO:0005576);; Biological Process: proteolysis (GO:0006508);; Biological Process: lipid transport (GO:0006869);; Molecular Function: peptidase activity (GO:0008233);; Molecular Function: lipid binding (GO:0008289);; Biological Process: stomatal complex morphogenesis (GO:0010103);;
AT4G22513	--	4.24324e-24	-2.37744	down	0.0300513	-0.793975	down	Cellular Component: extracellular region (GO:0005576);; Cellular Component: mitochondrion (GO:0005739);;
AT4G22520	--	6.17992e-06	-2.1873	down	0.0323814	-0.706527	down	Cellular Component: extracellular region (GO:0005576);; Biological Process: proteolysis (GO:0006508);; Biological Process: lipid transport (GO:0006869);; Molecular Function: peptidase activity (GO:0008233);; Molecular Function: lipid binding (GO:0008289);;
AT4G25990	CIL	0.019864	0.672764	up	0.0461769	0.929083	up	Cellular Component: nucleus (GO:0005634);; Biological Process: protein targeting to chloroplast (GO:0045036);; Biological Process: positive regulation of transcription, DNA-templated (GO:0045893);;
AT4G27560	UGT79B2	0.00475865	-1.58408	down	4.25093e-09	0.613687	up	Biological Process: metabolic process (GO:0008152);; Cellular Component: chloroplast (GO:0009507);; Molecular Function: transferase activity, transferring hexosyl groups (GO:0016758);;
AT4G27820	BGLU9	0.0357477	0.807426	up	0.00608949	1.09338	up	Molecular Function: hydrolase activity, hydrolyzing O-glycosyl compounds (GO:0004553);; Cellular Component: extracellular region (GO:0005576);; Cellular Component: vacuole (GO:0005773);; Cellular Component: peroxisome (GO:0005777);; Biological Process: response to symbiotic fungus (GO:0009610);; Biological Process: anthocyanin-containing compound metabolic process (GO:0046283);;
AT4G30140	CDEF1	7.88388e-20	-1.31717	down	2.22037e-17	-1.21037	down	Molecular Function: carboxylic ester hydrolase activity (GO:0004091);; Cellular Component: extracellular space (GO:0005615);; Biological Process: lipid metabolic process (GO:0006629);; Molecular Function: lipase activity (GO:0016298);; Molecular Function: cutinase activity (GO:0050525);; Cellular Component: pollen tube (GO:0090406);;
AT4G32280	IAA29	0.0284808	-0.596797	down	0.0265201	-0.702043	down	Molecular Function: sequence-specific DNA binding transcription factor activity (GO:0003700);; Molecular Function: 1-phosphatidylinositol binding (GO:0005545);; Cellular Component: nucleus (GO:0005634);; Cellular Component: cytosol (GO:0005829);; Cellular Component: plasma membrane (GO:0005886);; Biological Process: regulation of transcription, DNA-templated (GO:0006355);; Biological Process: aux…
AT4G33490	--	0.026047	-1.25169	down	5.85971e-09	-1.03407	down	Molecular Function: aspartic-type endopeptidase activity (GO:0004190);; Cellular Component: extracellular region (GO:0005576);; Biological Process: proteolysis (GO:0006508);;
AT4G34220	--	4.27658e-07	0.843085	up	0.00414014	0.597951	up	Molecular Function: protein serine/threonine kinase activity (GO:0004674);; Molecular Function: protein tyrosine kinase activity (GO:0004713);; Molecular Function: ATP binding (GO:0005524);; Biological Process: protein phosphorylation (GO:0006468);; Biological Process: transmembrane receptor protein tyrosine kinase signaling pathway (GO:0007169);; Cellular Component: integral component of membran…
AT4G34610	BLH6	0.0407459	1.08813	up	2.6162e-08	0.786295	up	Molecular Function: sequence-specific DNA binding transcription factor activity (GO:0003700);; Cellular Component: nucleus (GO:0005634);; Biological Process: regulation of transcription, DNA-templated (GO:0006355);; Molecular Function: sequence-specific DNA binding (GO:0043565);; Biological Process: organ development (GO:0048513);;
AT4G37800	XTH7	0.0456743	-0.77882	down	0.020641	1.03177	up	Cellular Component: cell wall (GO:0005618);; Biological Process: cellular glucan metabolic process (GO:0006073);; Molecular Function: xyloglucan:xyloglucosyl transferase activity (GO:0016762);; Biological Process: glucosinolate biosynthetic process (GO:0019761);; Molecular Function: xyloglucan-specific endo-beta-1,4-glucanase activity (GO:0033946);; Cellular Component: apoplast (GO:0048046);;
AT4G37925	NDH-M	3.0681e-06	1.14707	up	0.0405757	1.26221	up	Cellular Component: chloroplast thylakoid membrane (GO:0009535);; Cellular Component: chloroplast envelope (GO:0009941);; Biological Process: NADH dehydrogenase complex (plastoquinone) assembly (GO:0010258);; Cellular Component: NAD(P)H dehydrogenase complex (plastoquinone) (GO:0010598);; Molecular Function: oxidoreductase activity, acting on NAD(P)H, quinone or similar compound as acceptor (GO:0…
AT4G40080	--	5.12177e-29	6.92494	up	7.26014e-25	6.89516	up	Molecular Function: phospholipid binding (GO:0005543);; Cellular Component: mitochondrion (GO:0005739);; Biological Process: response to nitrate (GO:0010167);; Biological Process: nitrate transport (GO:0015706);;
AT5G06540	PCMP-H88	0.0412868	-1.3359	down	0.00573639	-0.889047	down	Cellular Component: mitochondrion (GO:0005739);;
AT5G07180	ERL2	0.0157903	0.702459	up	1.4824e-08	1.13309	up	Biological Process: cell fate specification (GO:0001708);; Biological Process: response to molecule of bacterial origin (GO:0002237);; Molecular Function: protein serine/threonine kinase activity (GO:0004674);; Molecular Function: protein tyrosine kinase activity (GO:0004713);; Molecular Function: ATP binding (GO:0005524);; Cellular Component: extracellular region (GO:0005576);; Biological Proces…
AT5G08060	--	0.0289485	-1.54741	down	0.00585971	-1.40753	down	Cellular Component: mitochondrion (GO:0005739);;
AT5G13930	CHS	0.00108784	-1.22706	down	0.0337585	-0.646822	down	Molecular Function: protein binding (GO:0005515);; Cellular Component: nucleus (GO:0005634);; Cellular Component: endoplasmic reticulum (GO:0005783);; Biological Process: response to oxidative stress (GO:0006979);; Biological Process: response to wounding (GO:0009611);; Biological Process: response to gravity (GO:0009629);; Cellular Component: plant-type vacuole membrane (GO:0009705);; Biological…
AT5G18050	--	0.0238219	-0.779461	down	3.33636e-08	-1.09649	down	--
AT5G18080	--	3.34991e-09	-1.04492	down	0.0371635	-1.40864	down	Cellular Component: mitochondrion (GO:0005739);; Cellular Component: chloroplast (GO:0009507);; Biological Process: response to auxin (GO:0009733);;
AT5G18290	SIP12	0.00981764	0.823104	up	0.0439623	0.620366	up	Cellular Component: endoplasmic reticulum (GO:0005783);; Biological Process: transport (GO:0006810);; Molecular Function: water channel activity (GO:0015250);; Cellular Component: integral component of membrane (GO:0016021);; Biological Process: response to arsenic-containing substance (GO:0046685);;
AT5G19100	--	0.00583585	-1.62754	down	4.6776e-11	-1.21722	down	Molecular Function: aspartic-type endopeptidase activity (GO:0004190);; Cellular Component: cytosol (GO:0005829);; Cellular Component: plasma membrane (GO:0005886);; Biological Process: proteolysis (GO:0006508);;
AT5G20710	BGAL7	7.90768e-07	-0.924939	down	0.0281055	-1.22481	down	Molecular Function: beta-galactosidase activity (GO:0004565);; Biological Process: carbohydrate metabolic process (GO:0005975);; Molecular Function: carbohydrate binding (GO:0030246);; Molecular Function: cation binding (GO:0043169);; Cellular Component: apoplast (GO:0048046);;
AT5G23990	ATFRO5	0.00663632	-1.42523	down	0.0320792	-0.683929	down	Molecular Function: ferric-chelate reductase activity (GO:0000293);; Molecular Function: iron ion binding (GO:0005506);; Cellular Component: extracellular region (GO:0005576);; Molecular Function: electron carrier activity (GO:0009055);; Cellular Component: integral component of membrane (GO:0016021);; Molecular Function: flavin adenine dinucleotide binding (GO:0050660);; Biological Process: oxid…
AT5G24240	--	2.88535e-07	-0.975628	down	0.0228407	-1.26565	down	Cellular Component: peroxisome (GO:0005777);; Cellular Component: cytosol (GO:0005829);; Cellular Component: chloroplast (GO:0009507);; Molecular Function: kinase activity (GO:0016301);; Biological Process: phosphorylation (GO:0016310);; Molecular Function: phosphotransferase activity, alcohol group as acceptor (GO:0016773);;
AT5G25140	CYP71B13	0.0238372	0.596557	up	0.0318993	-0.824914	down	Molecular Function: monooxygenase activity (GO:0004497);; Molecular Function: iron ion binding (GO:0005506);; Cellular Component: plasma membrane (GO:0005886);; Molecular Function: electron carrier activity (GO:0009055);; Cellular Component: chloroplast (GO:0009507);; Molecular Function: oxidoreductase activity, acting on paired donors, with incorporation or reduction of molecular oxygen (GO:0016…
AT5G25190	ERF003	0.0317978	-0.912035	down	2.35009e-07	-0.853554	down	Molecular Function: DNA binding (GO:0003677);; Molecular Function: sequence-specific DNA binding transcription factor activity (GO:0003700);; Cellular Component: nucleus (GO:0005634);; Biological Process: regulation of transcription, DNA-templated (GO:0006355);; Biological Process: gibberellic acid mediated signaling pathway (GO:0009740);; Biological Process: ethylene-activated signaling pathway …
AT5G26320	--	5.4793e-05	-2.46735	down	0.0319105	-1.03965	down	--
AT5G27420	CNI1	0.0157299	-0.635173	down	0.0223478	-0.625397	down	Biological Process: respiratory burst involved in defense response (GO:0002679);; Molecular Function: ubiquitin-protein transferase activity (GO:0004842);; Cellular Component: extracellular region (GO:0005576);; Cellular Component: plasma membrane (GO:0005886);; Molecular Function: zinc ion binding (GO:0008270);; Biological Process: response to water deprivation (GO:0009414);; Biological Process:…
AT5G28640	GIF1	0.00229295	2.0486	up	0.0321514	1.54099	up	Molecular Function: transcription coactivator activity (GO:0003713);; Molecular Function: protein binding (GO:0005515);; Biological Process: cell proliferation (GO:0008283);; Biological Process: leaf development (GO:0048366);; Biological Process: positive regulation of transcription (GO:0045893);; Cellular Component: nucleus (GO:0005634);;
AT5G38930	--	3.34005e-05	-2.96806	down	3.21321e-15	-1.16697	down	Cellular Component: extracellular region (GO:0005576);; Cellular Component: cell wall (GO:0005618);; Biological Process: response to salt stress (GO:0009651);; Molecular Function: manganese ion binding (GO:0030145);; Molecular Function: nutrient reservoir activity (GO:0045735);;
AT5G40060	--	0.030403	0.632366	up	0.0814709	0.948852	up	--
AT5G41680	--	2.79687e-11	-0.945545	down	0.0434602	-0.97537	down	Molecular Function: protein serine/threonine kinase activity (GO:0004674);; Molecular Function: protein tyrosine kinase activity (GO:0004713);; Molecular Function: ATP binding (GO:0005524);; Cellular Component: mitochondrion (GO:0005739);; Biological Process: protein phosphorylation (GO:0006468);; Biological Process: transmembrane receptor protein tyrosine kinase signaling pathway (GO:0007169);; …
AT5G42500	--	0.019806	-0.611482	down	0.0470271	-0.877128	down	Cellular Component: extracellular region (GO:0005576);; Cellular Component: cell wall (GO:0005618);; Biological Process: defense response (GO:0006952);; Biological Process: lignan biosynthetic process (GO:0009807);;
AT5G43740	--	0.0771997	0.668973	up	1.79e-08	0.942456	up	Molecular Function: ATP binding (GO:0005524);; Cellular Component: nucleus (GO:0005634);; Biological Process: defense response (GO:0006952);; Molecular Function: nucleoside-triphosphatase activity (GO:0017111);; Molecular Function: ADP binding (GO:0043531);;
AT5G45820	CIPK20	1.78924e-08	1.18408	up	0.0136983	-0.937313	down	Molecular Function: protein serine/threonine kinase activity (GO:0004674);; Molecular Function: ATP binding (GO:0005524);; Cellular Component: cytosol (GO:0005829);; Biological Process: protein phosphorylation (GO:0006468);; Biological Process: signal transduction (GO:0007165);; Biological Process: response to abscisic acid (GO:0009737);;
AT5G46240	KAT1	0.0157903	-0.661314	down	0.0113539	0.655649	up	--
AT5G47000	PER65	0.00331085	-1.3041	down	0.0370536	-0.846471	down	--
AT5G49730	ATFRO6	1.27595e-08	0.881135	up	9.41165e-08	-0.85889	down	Molecular Function: ferric-chelate reductase activity (GO:0000293);; Molecular Function: iron ion binding (GO:0005506);; Cellular Component: nucleus (GO:0005634);; Cellular Component: plasma membrane (GO:0005886);; Molecular Function: electron carrier activity (GO:0009055);; Biological Process: response to light stimulus (GO:0009416);; Cellular Component: chloroplast (GO:0009507);; Biological Pro…
AT5G49740	ATFRO7	0.00872655	0.639105	up	4.2675e-08	-0.764351	down	Molecular Function: ferric-chelate reductase activity (GO:0000293);; Molecular Function: iron ion binding (GO:0005506);; Cellular Component: nucleus (GO:0005634);; Cellular Component: plasma membrane (GO:0005886);; Molecular Function: electron carrier activity (GO:0009055);; Biological Process: response to light stimulus (GO:0009416);; Cellular Component: chloroplast (GO:0009507);; Biological Pro…
AT5G51720	--	0.000770857	1.21604	up	0.0460438	-0.780479	down	Cellular Component: mitochondrion (GO:0005739);; Biological Process: pentose-phosphate shunt (GO:0006098);; Cellular Component: chloroplast stroma (GO:0009570);; Biological Process: leaf senescence (GO:0010150);; Biological Process: mRNA modification (GO:0016556);; Molecular Function: 2 iron, 2 sulfur cluster binding (GO:0051537);; Biological Process: iron ion homeostasis (GO:0055072);; Biologica…
AT5G53980	ATHB52	0.010816	-0.668121	down	0.00936328	-0.771056	down	Molecular Function: sequence-specific DNA binding transcription factor activity (GO:0003700);; Cellular Component: nucleus (GO:0005634);; Biological Process: regulation of transcription, DNA-templated (GO:0006355);; Biological Process: response to blue light (GO:0009637);; Biological Process: response to absence of light (GO:0009646);; Molecular Function: sequence-specific DNA binding (GO:0043565…
AT5G56620	anac099	1.97788e-11	-1.04974	down	4.58062e-05	-0.978665	down	Molecular Function: DNA binding (GO:0003677);; Molecular Function: sequence-specific DNA binding transcription factor activity (GO:0003700);; Cellular Component: nucleus (GO:0005634);; Biological Process: regulation of transcription, DNA-templated (GO:0006355);; Biological Process: multicellular organismal development (GO:0007275);;
AT5G58570	--	0.0325938	-1.03092	down	0.0390408	0.81905	up	Molecular Function: phosphatidate cytidylyltransferase activity (GO:0004605);; Cellular Component: mitochondrion (GO:0005739);; Biological Process: phospholipid biosynthetic process (GO:0008654);; Biological Process: response to abscisic acid (GO:0009737);; Biological Process: vegetative to reproductive phase transition of meristem (GO:0010228);; Cellular Component: membrane (GO:0016020);; Biolog…
AT5G59590	UGT76E2	0.0105761	-1.14316	down	3.23704e-10	1.9208	up	Cellular Component: nucleus (GO:0005634);; Biological Process: metabolic process (GO:0008152);; Molecular Function: quercetin 3-O-glucosyltransferase activity (GO:0080043);; Molecular Function: quercetin 7-O-glucosyltransferase activity (GO:0080044);;
AT5G59920	ULI3	0.0200469	0.65501	up	0.0242276	0.722539	up	Biological Process: transition metal ion transport (GO:0000041);; Cellular Component: extracellular region (GO:0005576);; Cellular Component: nucleus (GO:0005634);; Cellular Component: cytoplasm (GO:0005737);; Biological Process: response to chitin (GO:0010200);; Biological Process: response to UV-B (GO:0010224);; Molecular Function: diacylglycerol binding (GO:0019992);; Molecular Function: heme …
AT5G64620	C/VIF2	2.17099e-14	0.638738	up	0.00980264	0.77541	up	Cellular Component: extracellular region (GO:0005576);; Molecular Function: pectinesterase activity (GO:0030599);; Biological Process: negative regulation of catalytic activity (GO:0043086);; Molecular Function: pectinesterase inhibitor activity (GO:0046910);; Biological Process: response to karrikin (GO:0080167);;
AT5G66590	--	0.00310441	-0.643072	down	0.00831419	-0.633263	down	--
