# Supplementary material for: Transcriptional repression of GIF1 by the KIX-PPD-MYC repressor complex controls seed size in Arabidopsis
Source: Nat Commun. 2020 Apr 15;11:1846. doi: 10.1038/s41467-020-15603-3 (PMC7160150; doi:10.1038/s41467-020-15603-3)
Supplement: Supplementary file 5 — Source Data [file 41467_2020_15603_MOESM5_ESM.zip]

Archive with 122 entries (83 files):
- Excel 1  corresponds to Fig. 1c.xlsx
- Excel 10 corresponds to Fig. 5d.xlsx
- Excel 11 corresponds to Fig. 7d.xlsx
- Excel 12 corresponds to Supplementary Fig. 9b.xlsx
- Excel 13 corresponds to Supplementary Fig. 10b.xlsx
- Excel 14 corresponds to Fig. 1e.xlsx
- Excel 15 corresponds to Fig. 3e.xlsx
- Excel 16 corresponds to Fig. 5e.xlsx
- Excel 17 corresponds to Fig. 7e.xlsx
- Excel 18 corresponds to Fig. 1f-g.xlsx
- Excel 19 corresponds to Fig. 3f-g.xlsx
- Excel 2 corresponds to Fig. 3c.xlsx
- Excel 20 corresponds to Fig. 5f-g.xlsx
- Excel 21 corresponds to Figs 1i-l, 3i-l and 5i-l.xlsx
- Excel 22 corresponds to Fig. 4a.xlsx
- Excel 23 corresponds to Fig. 4d.xlsx
- Excel 24 corresponds to Supplementary Fig. 15.xlsx
- Excel 25 corresponds to Fig. 4b.xlsx
- Excel 26 corresponds to Supplementary Fig. 3a-b.xlsx
- Excel 27 corresponds to Supplementary Fig. 3c-d.xlsx
- Excel 3 corresponds to Fig. 5c.xlsx
- Excel 4 corresponds to Fig. 7c.xlsx
- Excel 5 corresponds to Supplementary Fig. 9a.xlsx
- Excel 6 corresponds to Supplementary Fig. 10a.xlsx
- Excel 7 corresponds to Supplementary Fig. 12.xlsx
- Excel 8 corresponds to Fig. 1d.xlsx
- Excel 9 corresponds to Fig. 3d.xlsx
- List titles of source data.docx
- seed photos/
- seed photos/35S=GFP-MYC3 #12/
- seed photos/35S=GFP-MYC3 #12/35S=GFP-MYC3 #12.jpg
- seed photos/35S=GFP-MYC3 #2/
- seed photos/35S=GFP-MYC3 #2/35S=GFP-MYC3 #2-1.jpg
- seed photos/35S=GFP-MYC3 #2/35S=GFP-MYC3 #2-2.jpg
- seed photos/35S=GFP-MYC3 #7/
- seed photos/35S=GFP-MYC3 #7/35S=GFP-MYC3 #7.jpg
- seed photos/35S=GFP-MYC4 #1/
- seed photos/35S=GFP-MYC4 #1/35S=GFP-MYC4 #1.jpg
- seed photos/35S=GFP-MYC4 #6/
- seed photos/35S=GFP-MYC4 #6/35S=GFP-MYC4 #6.jpg
- seed photos/35S=GFP-MYC4 #8/
- seed photos/35S=GFP-MYC4 #8/35S=GFP-MYC4 #8.jpg
- seed photos/35S=GIF1 #4/
- seed photos/35S=GIF1 #4/35S=GIF1 #4.jpg
- seed photos/35S=GIF1 #7/
- seed photos/35S=GIF1 #7/35S=GIF1 #7.jpg
- seed photos/35S=Myc-KIX8 #11/
- seed photos/35S=Myc-KIX8 #11/35S=Myc-KIX8 #11-1.jpg
- seed photos/35S=Myc-KIX8 #11/35S=Myc-KIX8 #11-2.jpg
- seed photos/35S=Myc-KIX8 #2/
- seed photos/35S=Myc-KIX8 #2/35S=Myc-KIX8 #2-1.jpg
- seed photos/35S=Myc-KIX8 #2/35S=Myc-KIX8 #2-2.jpg
- seed photos/35S=Myc-KIX8 #6/
- seed photos/35S=Myc-KIX8 #6/35S=Myc-KIX8 #6.jpg
- seed photos/35S=Myc-KIX9 #14/
- seed photos/35S=Myc-KIX9 #14/35S=Myc-KIX9 #14-1.jpg
- seed photos/35S=Myc-KIX9 #14/35S=Myc-KIX9 #14-2.jpg
- seed photos/35S=Myc-KIX9 #4/
- seed photos/35S=Myc-KIX9 #4/35S=Myc-KIX9 #4-1.jpg
- seed photos/35S=Myc-KIX9 #4/35S=Myc-KIX9 #4-2.jpg
- seed photos/35S=Myc-KIX9 #9/
- seed photos/35S=Myc-KIX9 #9/35S=Myc-KIX9 #9-1.jpg
- seed photos/35S=Myc-KIX9 #9/35S=Myc-KIX9 #9-2.jpg
- seed photos/35S=MYC-PPD1 #1/
- seed photos/35S=MYC-PPD1 #1/35S=MYC-PPD1 #1-1.jpg
- seed photos/35S=MYC-PPD1 #1/35S=MYC-PPD1 #1-2.jpg
- seed photos/35S=MYC-PPD1 #5/
- seed photos/35S=MYC-PPD1 #5/35S=MYC-PPD1 #5-1.jpg
- seed photos/35S=MYC-PPD1 #5/35S=MYC-PPD1 #5-2.jpg
- seed photos/35S=MYC-PPD1 #8/
- seed photos/35S=MYC-PPD1 #8/35S=MYC-PPD1 #8.jpg
- seed photos/35S=MYC-PPD2 #2/
- seed photos/35S=MYC-PPD2 #2/35S=MYC-PPD2 #2-1.jpg
- seed photos/35S=MYC-PPD2 #2/35S=MYC-PPD2 #2-2.jpg
- seed photos/35S=MYC-PPD2 #5/
- seed photos/35S=MYC-PPD2 #5/35S=MYC-PPD2 #5-1.jpg
- seed photos/35S=MYC-PPD2 #5/35S=MYC-PPD2 #5-2.jpg
- seed photos/35S=MYC-PPD2 #7/
- seed photos/35S=MYC-PPD2 #7/35S=MYC-PPD2 #7.jpg
- seed photos/35S=SAP/
- seed photos/35S=SAP/35S=SAP-1.jpg
- seed photos/35S=SAP/35S=SAP-2.jpg
- seed photos/35S=SAP;gif1/
- seed photos/35S=SAP;gif1/35S=SAP;gif1.jpg
- seed photos/Col-0/
- seed photos/Col-0/col-0 #1.jpg
- seed photos/Col-0/col-0 #2.jpg
- seed photos/gif1 kix8-1 kix9-1/
- seed photos/gif1 kix8-1 kix9-1/gif1 kix8-1 kix9-1.jpg
- seed photos/gif1 myc3 myc4/
- seed photos/gif1 myc3 myc4/gif1 myc3 myc4 #1.jpg
- seed photos/gif1 myc3 myc4/gif1 myc3 myc4 #2.jpg
- seed photos/gif1 ppd1-2 ppd2-cr/
- seed photos/gif1 ppd1-2 ppd2-cr/gif1 ppd1-2 ppd2-cr.jpg
- seed photos/gif1/
- seed photos/gif1/gif1.jpg
- seed photos/kix8-1 kix9-1 ppd1-2 ppd2-cr/
- seed photos/kix8-1 kix9-1 ppd1-2 ppd2-cr/kix8-1 kix9-1 ppd1-2 ppd2-cr #1.jpg
- seed photos/kix8-1 kix9-1 ppd1-2 ppd2-cr/kix8-1 kix9-1 ppd1-2 ppd2-cr #2.jpg
- seed photos/kix8-1/
- seed photos/kix8-1/kix8-1.jpg
- seed photos/Kix9-1/
- seed photos/Kix9-1/kix9-1.jpg
- seed photos/kxi8-1 kix9-1/
- seed photos/kxi8-1 kix9-1/kxi8-1 kix9-1.jpg
- seed photos/myc3 myc4/
- seed photos/myc3 myc4/myc3 myc4.jpg
- seed photos/myc3/
- seed photos/myc3/myc3 #1.jpg
- seed photos/myc3/myc3 #2.jpg
- seed photos/myc4/
- seed photos/myc4/myc4 #1.jpg
- seed photos/myc4/myc4 #2.jpg
- seed photos/ppd1-2 ppd2-cr/
- seed photos/ppd1-2 ppd2-cr/ppd1-2 ppd2-cr.jpg
- seed photos/ppd1-2/
- seed photos/ppd1-2/ppd1-2.jpg
- seed photos/ppd1-cr ppd2-1/
- seed photos/ppd1-cr ppd2-1/ppd1-cr ppd2-1 #1.jpg
- seed photos/ppd1-cr ppd2-1/ppd1-cr ppd2-1 #2.jpg
- seed photos/ppd2-1/
- seed photos/ppd2-1/ppd2-1.jpg
