# Supplementary material for: Transcriptional repression of GIF1 by the KIX-PPD-MYC repressor complex controls seed size in Arabidopsis
Source: Nat Commun. 2020 Apr 15;11:1846. doi: 10.1038/s41467-020-15603-3 (PMC7160150; doi:10.1038/s41467-020-15603-3)
Supplement: Supplementary file 5 — Source Data [file 41467_2020_15603_MOESM5_ESM.zip › Excel 1 corresponds to Fig. 1c.xlsx]

## Sheet: Sheet1
	COL-0	kix8-1	kix9-1	kix8-1 kix9-1	ppd1-2	ppd2-1	ppd1-2 ppd2-cr	ppd1-cr ppd2-1	kix8-1 kix9-1 ppd1-2 ppd2-cr
	1.09669	1.17443	1.12211	1.21609	1.12147	1.17293	1.49022	1.45591	1.47186
	1.09075	1.17065	1.1176	1.20906	1.11147	1.16149	1.49022	1.45475	1.47096
	1.08932	1.16651	1.1158	1.20384	1.11111	1.15951	1.48752	1.44284	1.46448
	1.08927	1.16633	1.10931	1.20276	1.11075	1.15536	1.48535	1.4423	1.46358
	1.08516	1.16543	1.10787	1.20168	1.10858	1.14888	1.48121	1.44086	1.45673
	1.07634	1.16471	1.10373	1.20114	1.10786	1.1478	1.47869	1.42978	1.45241
	1.07543	1.15822	1.10103	1.19969	1.10516	1.14726	1.47436	1.42474	1.44844
	1.07201	1.15534	1.09508	1.19807	1.10012	1.14509	1.47148	1.4233	1.44088
	1.06589	1.15498	1.09508	1.19753	1.09832	1.14347	1.45491	1.41735	1.43673
	1.06444	1.15336	1.09058	1.19627	1.09525	1.14293	1.45347	1.41645	1.43583
	1.05724	1.14291	1.09058	1.18925	1.09021	1.14239	1.45184	1.40708	1.43547
	1.05482	1.13858	1.0904	1.1833	1.08913	1.13158	1.44608	1.40654	1.43133
	1.05448	1.13786	1.08878	1.18312	1.08787	1.12996	1.44157	1.40582	1.42358
	1.05382	1.13786	1.08769	1.18096	1.0776	1.12636	1.43527	1.40016	1.41619
	1.05291	1.13408	1.08247	1.17645	1.07742	1.12456	1.43383	1.39897	1.41421
	1.05147	1.1312	1.08085	1.17267	1.07652	1.12348	1.43257	1.39843	1.40989
	1.0512	1.12615	1.07689	1.16997	1.07201	1.12348	1.43185	1.39681	1.40899
	1.05102	1.12237	1.07454	1.16979	1.06931	1.11501	1.42842	1.38889	1.40737
	1.04823	1.12237	1.07094	1.16889	1.06895	1.11393	1.42518	1.38818	1.40665
	1.04589	1.12201	1.06914	1.16294	1.063	1.11357	1.42032	1.38816	1.40665
	1.04283	1.12057	1.0686	1.16186	1.06228	1.10654	1.41707	1.38546	1.40611
	1.04273	1.11714	1.06499	1.1606	1.05958	1.10564	1.41491	1.38456	1.40412
	1.04064	1.11696	1.06463	1.15988	1.0558	1.1033	1.41185	1.37898	1.40322
	1.0394	1.11642	1.06337	1.15772	1.0549	1.10114	1.40644	1.37863	1.39962
	1.03508	1.10759	1.05941	1.15718	1.05237	1.09681	1.40572	1.37755	1.39944
	1.03238	1.10723	1.05851	1.15682	1.04751	1.09609	1.39996	1.36853	1.39818
	1.03131	1.10669	1.05653	1.15357	1.04517	1.09393	1.39599	1.36673	1.39602
	1.02923	1.10489	1.05418	1.15339	1.04481	1.09357	1.39509	1.36673	1.38557
	1.02877	1.09642	1.05112	1.15285	1.03922	1.09339	1.39365	1.36575	1.38521
	1.02851	1.093	1.04968	1.15267	1.03922	1.09267	1.39113	1.36546	1.37926
	1.02625	1.09227	1.04752	1.14871	1.03688	1.0878	1.38951	1.36456	1.37764
	1.0249	1.09174	1.04301	1.14799	1.034	1.08708	1.38392	1.36438	1.37728
	1.024	1.09065	1.04211	1.1424	1.0321	1.08618	1.38338	1.36348	1.37188
	1.02301	1.09065	1.04193	1.137	1.03156	1.08546	1.38175	1.36348	1.36998
	1.01616	1.08976	1.04085	1.13592	1.02985	1.08492	1.38067	1.36152	1.36953
	1.01598	1.08598	1.03707	1.13466	1.02355	1.08438	1.37311	1.35881	1.36917
	1.01588	1.08489	1.03599	1.13231	1.01949	1.08311	1.37005	1.35628	1.36845
	1.0149	1.08453	1.03491	1.12627	1.01778	1.07834	1.36987	1.35592	1.36827
	1.01472	1.08399	1.0286	1.12457	1.01652	1.07519	1.36592	1.35465	1.36701
	1.01444	1.07859	1.02302	1.12213	1.01652	1.07438	1.36439	1.35303	1.36665
	1.01372	1.07805	1.02176	1.12168	1.01372	1.07392	1.36275	1.34799	1.36619
	1.01369	1.07589	1.02013	1.1215	1.01346	1.07375	1.36122	1.34403	1.36611
	1.01346	1.07383	1.02003	1.12132	1.01076	1.07213	1.35924	1.34294	1.36503
	1.01202	1.07326	1.01922	1.11907	1.00985	1.07096	1.35878	1.34186	1.36305
	1.01184	1.07156	1.01762	1.1188	1.00949	1.06996	1.35816	1.34105	1.36115
	1.00896	1.0702	1.01761	1.11808	1.00931	1.06889	1.3579	1.33889	1.35772
	1.00787	1.06797	1.01652	1.11807	1.00922	1.06889	1.35752	1.3388	1.35728
	1.00535	1.06796	1.01491	1.11772	1.00499	1.06834	1.35583	1.33358	1.35638
	1.00367	1.06678	1.0149	1.11717	1.00337	1.066	1.35546	1.33249	1.35476
	1.00265	1.05993	1.01391	1.11682	1.0014	1.06582	1.35366	1.33051	1.35304
	1.00031	1.05913	1.01346	1.11654	1.00049	1.06339	1.35275	1.32979	1.3517
	0.998146	1.05409	1.01294	1.11654	0.999307	1.06294	1.35185	1.32907	1.35134
	0.996344	1.05337	1.01193	1.1161	0.998693	1.06293	1.3479	1.32546	1.35008
	0.99428	1.05192	1.00609	1.11321	0.995624	1.06131	1.34753	1.32403	1.3479
	0.993642	1.05102	1.0059	1.10457	0.995395	1.05141	1.34141	1.32205	1.34377
	0.992561	1.05048	1.00465	1.09916	0.990857	1.05141	1.34068	1.32151	1.34179
	0.986978	1.04922	1.00392	1.09898	0.989416	1.05068	1.3405	1.32096	1.33945
	0.986439	1.04795	1.00266	1.09846	0.987336	1.04943	1.33672	1.32006	1.33486
	0.98581	1.04652	1.00248	1.09837	0.986256	1.04691	1.33654	1.31916	1.33278
	0.985356	1.04634	1.00177	1.08745	0.982472	1.04547	1.33006	1.31898	1.33116
	0.983919	1.04436	0.994011	1.08691	0.978689	1.04096	1.32969	1.31772	1.33044
	0.983105	1.04112	0.993291	1.08547	0.976894	1.04078	1.32663	1.31736	1.32972
	0.982832	1.03967	0.986444	1.08277	0.974185	1.04042	1.32483	1.31412	1.32504
	0.98013	1.03959	0.984823	1.08025	0.973104	1.0397	1.32367	1.31142	1.32449
	0.979049	1.03885	0.984463	1.07935	0.972023	1.03952	1.32069	1.30655	1.3218
	0.974638	1.03859	0.983742	1.07899	0.962654	1.03916	1.31925	1.30601	1.32125
	0.973824	1.03707	0.98194	1.07845	0.961393	1.03448	1.31907	1.30457	1.31927
	0.972923	1.03607	0.980679	1.07827	0.955808	1.03358	1.31762	1.30439	1.31927
	0.972563	1.03517	0.979959	1.07791	0.955808	1.03321	1.3169	1.30421	1.31909
	0.970761	1.03085	0.979418	1.07682	0.954007	1.02457	1.31583	1.30223	1.31909
	0.96914	1.0204	0.977256	1.07628	0.952746	1.02367	1.31493	1.30205	1.3153
	0.967698	1.01986	0.973833	1.07628	0.951304	1.01862	1.30808	1.30061	1.31386
	0.967698	1.01968	0.972932	1.07448	0.950944	1.01808	1.3079	1.29052	1.31296
	0.967518	1.01932	0.972572	1.07106	0.950223	1.01394	1.30537	1.28583	1.30972
	0.965536	1.01878	0.969329	1.06926	0.949863	1.01286	1.30457	1.28439	1.30666
	0.965356	1.01409	0.967528	1.06836	0.948782	1.00727	1.29997	1.28295	1.30486
	0.964275	1.01013	0.960141	1.06692	0.942476	1.00709	1.29258	1.28223	1.29693
	0.962294	1.00526	0.9587	1.06638	0.941395	1.00331	1.29042	1.27863	1.29603
	0.958784	1.00454	0.958159	1.06638	0.939774	1.00331	1.28447	1.27719	1.29513
	0.952029	1.00328	0.955457	1.05809	0.93509	1.00007	1.28285	1.27719	1.29206
	0.950943	1.00148	0.951493	1.0525	0.934009	0.998804	1.28015	1.2761	1.29188
	0.948241	1.00041	0.951133	1.04854	0.933288	0.998444	1.27907	1.27322	1.28684
	0.945992	0.997516	0.949151	1.04836	0.932568	0.996462	1.27258	1.2698	1.2836
	0.943197	0.995715	0.94825	1.0471	0.928604	0.992321	1.26592	1.26746	1.28107
	0.940314	0.993012	0.943926	1.04674	0.921578	0.989796	1.26538	1.26566	1.28107
	0.940134	0.987788	0.941584	1.04584	0.921398	0.986553	1.26159	1.26313	1.27873
	0.939233	0.985446	0.938522	1.03593	0.919416	0.984752	1.25745	1.26259	1.27837
	0.937342	0.982563	0.93672	1.03557	0.918335	0.98277	1.25637	1.26025	1.27081
	0.936531	0.981302	0.931856	1.03503	0.915452	0.978987	1.25529	1.25034	1.2654
	0.934008	0.980941	0.931676	1.03142	0.91293	0.978626	1.24916	1.24818	1.26432
	0.934008	0.97914	0.924649	1.02854	0.910228	0.977906	1.24754	1.24386	1.2627
	0.932207	0.975897	0.920866	1.02836	0.910228	0.977005	1.24718	1.24223	1.26126
	0.926261	0.975897	0.918163	1.02674	0.909327	0.971059	1.2461	1.24133	1.25639
	0.92446	0.975357	0.916722	1.02512	0.905183	0.969258	1.23538	1.23845	1.25045
	0.923199	0.971213	0.913119	1.02494	0.903382	0.965114	1.2352	1.23449	1.24522
	0.922658	0.966348	0.909155	1.02224	0.900319	0.962232	1.22853	1.23287	1.23297
	0.917974	0.965448	0.907714	1.00116	0.896355	0.96043	1.22448	1.2307	1.23009
	0.911488	0.959322	0.904291	1.00025	0.896355	0.96043	1.22304	1.2289	1.22973
	0.910496	0.954818	0.901589	0.997552	0.893293	0.957547	1.21799	1.21917	1.22036
	0.900047	0.951575	0.901409	0.990434	0.869238	0.95079	1.20601	1.21647	1.21514
