# Supplementary material for: Transcriptional repression of GIF1 by the KIX-PPD-MYC repressor complex controls seed size in Arabidopsis
Source: Nat Commun. 2020 Apr 15;11:1846. doi: 10.1038/s41467-020-15603-3 (PMC7160150; doi:10.1038/s41467-020-15603-3)
Supplement: Supplementary file 5 — Source Data [file 41467_2020_15603_MOESM5_ESM.zip › Excel 10 corresponds to Fig. 5d.xlsx]

## Sheet: Sheet1
	Col-0	gif1	35S:GIF1 #4	35S:GIF1 #7
	2.21	1.38	2.46	2.65
	2.16	1.62	2.48	2.66
	2.15	1.38	2.33	2.49
	2.14	1.59	2.48	2.71
	2.13	1.48	2.26	2.36
	2.12	1.61	2.37	2.53
	2.06	1.55	2.26	2.69
	1.99	1.4	2.22	2.63
	1.97	1.7	2.41	2.36
	1.96	1.68	2.56	2.64
