# Supplementary material for: Transcriptional repression of GIF1 by the KIX-PPD-MYC repressor complex controls seed size in Arabidopsis
Source: Nat Commun. 2020 Apr 15;11:1846. doi: 10.1038/s41467-020-15603-3 (PMC7160150; doi:10.1038/s41467-020-15603-3)
Supplement: Supplementary file 5 — Source Data [file 41467_2020_15603_MOESM5_ESM.zip › Excel 11 corresponds to Fig. 7d.xlsx]

## Sheet: Sheet1
	Col-0	gif1	myc3 myc4	gif1 myc3 myc4	kix8-1 kix9-1	gif1 kix8-1 kix9-1	ppd1-2 ppd2-cr	gif1ppd1-2 ppd2-cr	35S:SAP	35S:SAP;gif1
	2.21	1.38	2.61	1.49	2.7	1.6	3.36	2.11	2.6	1.8
	2.16	1.62	2.63	1.62	2.68	1.8	3.33	2.4	2.56	1.69
	2.15	1.38	2.57	1.46	2.54	1.72	3.25	2.33	2.78	1.63
	2.14	1.59	2.37	1.8	2.48	1.5	3.07	2.04	2.82	1.95
	2.13	1.48	2.54	1.51	2.56	1.72	3.28	2.09	2.65	1.98
	2.12	1.61	2.51	1.64	2.46	1.67	2.94	2.37	2.67	1.83
	2.06	1.55	2.34	1.53	2.43	1.67	3.32	2.21	2.46	1.94
	1.99	1.4	2.39	1.71	2.41	1.86	3.14	2.17	2.73	1.92
	1.97	1.7	2.34	1.67	2.39	1.8	3.28	2.34	2.53	1.77
	1.96	1.68	2.35	1.45	2.39	1.87	3.07	2.22	2.56	1.83
