# Supplementary material for: Transcriptional repression of GIF1 by the KIX-PPD-MYC repressor complex controls seed size in Arabidopsis
Source: Nat Commun. 2020 Apr 15;11:1846. doi: 10.1038/s41467-020-15603-3 (PMC7160150; doi:10.1038/s41467-020-15603-3)
Supplement: Supplementary file 5 — Source Data [file 41467_2020_15603_MOESM5_ESM.zip › Excel 12 corresponds to Supplementary Fig. 9b.xlsx]

## Sheet: Sheet1
	Col-0	Myc-KIX8 #2	Myc-KIX8 #6	Myc-KIX8 #11	Myc-KIX9 #4	Myc-KIX9 #9	Myc-KIX9 #14	Myc-PPD1 #1	Myc-PPD1 #5	Myc-PPD1 #8	Myc-PPD2 #2	Myc-PPD2 #5	Myc-PPD2 #7
	2.03	1.76	1.81	1.99	1.92	1.77	1.8	1.53	1.71	1.44	1.75	1.57	1.6
	2.2	1.8	1.82	1.85	1.75	1.8	1.63	1.66	1.84	1.63	1.63	1.52	1.58
	2.09	1.82	1.97	1.83	1.73	1.86	1.85	1.72	1.78	1.43	1.79	1.66	1.57
	2.23	1.83	1.91	1.91	1.88	1.82	1.66	1.53	1.84	1.64	1.79	1.57	1.68
	2.13	2.02	1.75	2.07	1.95	2.04	1.84	1.57	1.65	1.53	1.63	1.65	1.57
	1.96	1.83	1.7	1.93	1.75	1.97	1.74	1.65	1.73	1.6	1.78	1.56	1.59
	2.01	1.94	1.78	1.88	1.73	1.92	1.64	1.51	1.64	1.54	1.72	1.59	1.55
	2.13	1.85	1.81	1.9	1.79	1.76	1.82	1.65	1.61	1.48	1.55	1.66	1.71
	1.99	1.89	1.85	1.89	1.8	1.82	1.7	1.45	1.65	1.52	1.69	1.47	1.64
	2.08	1.79	1.68	1.82	1.89	2.02	1.8	1.48	1.77	1.55	1.79	1.49	1.71
