# Supplementary material for: Transcriptional repression of GIF1 by the KIX-PPD-MYC repressor complex controls seed size in Arabidopsis
Source: Nat Commun. 2020 Apr 15;11:1846. doi: 10.1038/s41467-020-15603-3 (PMC7160150; doi:10.1038/s41467-020-15603-3)
Supplement: Supplementary file 5 — Source Data [file 41467_2020_15603_MOESM5_ESM.zip › Excel 13 corresponds to Supplementary Fig. 10b.xlsx]

## Sheet: Sheet1
	Col-0	GFP-MYC3 #2	GFP-MYC3 #7	GFP-MYC3 #12	GFP-MYC4 #1	GFP-MYC4 #6	GFP-MYC4 #8
	2.03	1.81	1.78	1.69	1.87	1.94	1.63
	2.2	2.09	1.79	1.73	1.79	1.69	1.72
	2.09	1.86	1.92	1.8	1.64	1.89	1.8
	2.23	1.86	1.82	1.76	1.99	1.81	1.79
	2.13	1.76	1.89	1.55	1.91	1.68	1.91
	1.96	2.04	1.58	1.72	1.94	1.62	1.72
	2.01	2.09	1.87	1.65	1.72	1.85	1.81
	2.13	1.77	1.74	1.82	1.78	1.93	1.85
	1.99	1.91	1.61	1.71	1.75	1.76	1.63
	2.08	1.92	1.78	1.71	1.82	1.8	1.76
