# Supplementary material for: Transcriptional repression of GIF1 by the KIX-PPD-MYC repressor complex controls seed size in Arabidopsis
Source: Nat Commun. 2020 Apr 15;11:1846. doi: 10.1038/s41467-020-15603-3 (PMC7160150; doi:10.1038/s41467-020-15603-3)
Supplement: Supplementary file 5 — Source Data [file 41467_2020_15603_MOESM5_ESM.zip › Excel 18 corresponds to Fig. 1f-g.xlsx]

## Sheet: F1 seeds
	C/C	C/kkpp	kkpp/C	kkpp/kkpp
	1.099	1.134	1.484	1.475
	1.098	1.132	1.473	1.468
	1.087	1.126	1.473	1.455
	1.079	1.122	1.459	1.453
	1.078	1.119	1.454	1.45
	1.071	1.11	1.451	1.439
	1.069	1.108	1.441	1.437
	1.065	1.102	1.438	1.435
	1.064	1.097	1.434	1.434
	1.06	1.094	1.432	1.428
	1.059	1.089	1.43	1.423
	1.055	1.089	1.429	1.42
	1.054	1.085	1.424	1.416
	1.053	1.08	1.422	1.415
	1.052	1.075	1.419	1.413
	1.051	1.074	1.417	1.412
	1.049	1.074	1.415	1.411
	1.044	1.071	1.414	1.409
	1.042	1.069	1.413	1.408
	1.037	1.068	1.41	1.403
	1.035	1.065	1.409	1.402
	1.034	1.063	1.408	1.402
	1.03	1.061	1.407	1.396
	1.029	1.059	1.393	1.396
	1.029	1.057	1.393	1.39
	1.029	1.055	1.392	1.381
	1.025	1.05	1.391	1.379
	1.025	1.049	1.386	1.376
	1.024	1.047	1.386	1.376
	1.023	1.047	1.386	1.375
	1.023	1.044	1.383	1.372
	1.021	1.041	1.382	1.371
	1.021	1.038	1.381	1.37
	1.019	1.038	1.381	1.368
	1.018	1.037	1.375	1.367
	1.016	1.031	1.372	1.364
	1.015	1.028	1.369	1.362
	1.011	1.027	1.368	1.36
	1.011	1.027	1.367	1.357
	1.008	1.026	1.365	1.354
	1.008	1.025	1.365	1.354
	1.006	1.025	1.363	1.353
	1.006	1.024	1.363	1.353
	1.005	1.016	1.36	1.35
	1.004	1.015	1.359	1.348
	1.003	1.014	1.358	1.346
	1.002	1.014	1.356	1.345
	1.002	1.013	1.354	1.345
	0.999	1.011	1.354	1.344
	0.998	1.011	1.353	1.343
	0.997	1.008	1.351	1.34
	0.997	1.007	1.351	1.339
	0.996	1.007	1.35	1.338
	0.994	1.006	1.35	1.337
	0.994	1.001	1.346	1.337
	0.994	1.001	1.344	1.335
	0.992	1.001	1.342	1.331
	0.989	1.001	1.342	1.33
	0.988	0.998	1.342	1.329
	0.986	0.997	1.341	1.328
	0.985	0.996	1.341	1.328
	0.985	0.995	1.339	1.326
	0.985	0.994	1.332	1.325
	0.982	0.989	1.331	1.323
	0.981	0.987	1.329	1.322
	0.979	0.986	1.329	1.321
	0.977	0.986	1.328	1.319
	0.972	0.985	1.328	1.307
	0.972	0.985	1.326	1.304
	0.971	0.977	1.325	1.301
	0.971	0.975	1.32	1.3
	0.97	0.974	1.317	1.299
	0.968	0.974	1.317	1.298
	0.961	0.973	1.317	1.294
	0.96	0.973	1.313	1.293
	0.96	0.972	1.309	1.292
	0.956	0.961	1.308	1.29
	0.955	0.959	1.305	1.288
	0.955	0.958	1.298	1.286
	0.952	0.958	1.292	1.285
	0.949	0.954	1.29	1.282
	0.947	0.949	1.284	1.281
	0.947	0.948	1.282	1.281
	0.945	0.947	1.279	1.276
	0.943	0.947	1.278	1.275
	0.941	0.946	1.277	1.271
	0.94	0.941	1.276	1.27
	0.938	0.938	1.272	1.268
	0.937	0.937	1.268	1.266
	0.937	0.935	1.264	1.261
	0.935	0.933	1.259	1.258
	0.93	0.931	1.256	1.257
	0.928	0.924	1.25	1.252
	0.927	0.924	1.247	1.25
	0.926	0.922	1.239	1.245
	0.924	0.918	1.237	1.239
	0.924	0.917	1.236	1.232
	0.918	0.914	1.23	1.229
	0.913	0.905	1.226	1.227
	0.911	0.904	1.224	1.214

## Sheet: F2 seeds
	C/C	C/kkpp	kkpp/C	kkpp/kkpp
	1.11125	1.19495	1.1776	1.4866
	1.10896	1.1897	1.1699	1.4807
	1.10346	1.18312	1.1637	1.4749
	1.10264	1.18101	1.1588	1.4652
	1.09534	1.17008	1.1578	1.4628
	1.09307	1.16622	1.1567	1.4563
	1.09003	1.16518	1.1514	1.4535
	1.08726	1.16389	1.1489	1.4458
	1.0848	1.15754	1.1481	1.4428
	1.08259	1.15305	1.14	1.4423
	1.0781	1.14487	1.1369	1.4406
	1.07575	1.13205	1.1326	1.4347
	1.07503	1.13186	1.1298	1.4306
	1.0735	1.13034	1.1266	1.4286
	1.06889	1.12816	1.1195	1.4242
	1.06368	1.12625	1.1172	1.4226
	1.06124	1.12304	1.1134	1.4207
	1.05922	1.11487	1.1124	1.4141
	1.05462	1.10932	1.1043	1.413
	1.0537	1.10832	1.1035	1.4098
	1.05256	1.10472	1.1018	1.4097
	1.04978	1.10134	1.1012	1.4035
	1.04714	1.09813	1.0986	1.402
	1.04349	1.09546	1.096	1.4008
	1.04316	1.08685	1.0918	1.3968
	1.04153	1.08659	1.0906	1.3924
	1.04099	1.08576	1.0841	1.3904
	1.03866	1.08561	1.0815	1.3874
	1.03734	1.08195	1.0789	1.3844
	1.03661	1.07489	1.0718	1.3801
	1.03481	1.07461	1.0682	1.3781
	1.03338	1.07287	1.0675	1.376
	1.03089	1.07273	1.0666	1.3732
	1.02983	1.07106	1.0659	1.3708
	1.02859	1.07034	1.0618	1.3657
	1.02815	1.06467	1.0616	1.3612
	1.02777	1.06355	1.0589	1.3604
	1.0222	1.06249	1.0584	1.3577
	1.01517	1.06232	1.0574	1.3575
	1.01349	1.05553	1.056	1.3572
	1.01317	1.05255	1.0548	1.3569
	1.01249	1.05248	1.0525	1.3567
	1.0123	1.05161	1.0522	1.3533
	1.01203	1.05007	1.0506	1.35
	1.01122	1.04983	1.0502	1.3492
	1.01114	1.04711	1.0468	1.3445
	1.01073	1.04658	1.0445	1.343
	1.00735	1.04157	1.0424	1.343
	1.00556	1.04144	1.0418	1.3409
	1.00379	1.03911	1.0392	1.3406
	1.0024	1.03891	1.0391	1.3367
	1.00159	1.0344	1.0369	1.3355
	1.00124	1.03395	1.0356	1.3354
	0.99953	1.03207	1.0351	1.3353
	0.9991	1.03128	1.0344	1.3342
	0.996886	1.03047	1.0332	1.3253
	0.99585	1.02905	1.0287	1.3245
	0.995849	1.02792	1.0246	1.324
	0.99052	1.02781	1.0231	1.3226
	0.9842	1.02756	1.0185	1.3221
	0.98261	1.02688	1.018	1.3212
	0.98078	1.0268	1.0167	1.3197
	0.97874	1.02215	1.0154	1.316
	0.97812	1.01746	1.014	1.3141
	0.97764	1.01301	1.0129	1.3122
	0.9756	1.01144	1.0111	1.3113
	0.97365	1.01057	1.0102	1.3107
	0.97349	1.00785	1.0093	1.3081
	0.97314	1.00561	1.0078	1.3062
	0.97088	1.00553	1.0075	1.3014
	0.96854	1.00533	1.0056	1.2957
	0.9639	1.002	1.0053	1.2908
	0.95784	0.99957	0.9963	1.286
	0.95442	0.99815	0.9956	1.283
	0.95325	0.99332	0.9948	1.2829
	0.95257	0.9926	0.9931	1.2801
	0.95202	0.992	0.9928	1.2748
	0.95069	0.99186	0.985	1.2715
	0.94997	0.98998	0.9845	1.2705
	0.94067	0.98867	0.9829	1.2632
	0.93704	0.97773	0.9772	1.2601
	0.93697	0.97524	0.9752	1.2598
	0.93429	0.97428	0.9723	1.2567
	0.93209	0.96424	0.9622	1.2473
	0.92738	0.96161	0.962	1.2468
	0.92715	0.9555	0.9577	1.244
	0.92675	0.95383	0.9493	1.2428
	0.92645	0.95273	0.9429	1.2386
	0.92023	0.95179	0.9382	1.2382
	0.91638	0.9484	0.9337	1.2372
	0.91378	0.94569	0.9262	1.2292
	0.91215	0.94027	0.9255	1.2271
	0.91213	0.93946	0.9185	1.2251
	0.90943	0.93466	0.917	1.2243
	0.90326	0.93428	0.9058	1.2177
	0.90135	0.93093	0.9052	1.2027
	0.89794	0.92839	0.9021	1.2008
	0.89434	0.92472	0.8912	1.1985
	0.89014	0.92197	0.8867	1.1903
	0.8874	0.91759	0.8843	1.1897
