# Supplementary material for: Transcriptional repression of GIF1 by the KIX-PPD-MYC repressor complex controls seed size in Arabidopsis
Source: Nat Commun. 2020 Apr 15;11:1846. doi: 10.1038/s41467-020-15603-3 (PMC7160150; doi:10.1038/s41467-020-15603-3)
Supplement: Supplementary file 5 — Source Data [file 41467_2020_15603_MOESM5_ESM.zip › Excel 19 corresponds to Fig. 3f-g.xlsx]

## Sheet: F1 seeds
	C/C	C/mm	mm/C	mm/mm
	1.0899	1.0893	1.192	1.2197
	1.0882	1.0788	1.1878	1.2175
	1.0842	1.0724	1.1865	1.2141
	1.079	1.0718	1.1833	1.2073
	1.0788	1.0663	1.177	1.2052
	1.0742	1.0658	1.1758	1.1996
	1.0699	1.0647	1.1686	1.1983
	1.0692	1.0641	1.1675	1.1975
	1.0604	1.0618	1.1651	1.1908
	1.0583	1.0606	1.1589	1.1881
	1.057	1.0599	1.1569	1.1842
	1.0556	1.0565	1.1543	1.1823
	1.0534	1.0518	1.1537	1.1787
	1.0492	1.0511	1.1524	1.1705
	1.0485	1.0489	1.1469	1.1699
	1.0445	1.0433	1.1456	1.1687
	1.0424	1.0421	1.1453	1.1675
	1.0394	1.0384	1.1438	1.1652
	1.038	1.038	1.1399	1.1611
	1.0351	1.0367	1.1366	1.1563
	1.0348	1.0362	1.1336	1.1488
	1.0333	1.0347	1.1279	1.1474
	1.0295	1.0344	1.1262	1.1452
	1.0295	1.0322	1.1261	1.145
	1.0292	1.0304	1.1251	1.1425
	1.0255	1.0299	1.1233	1.1414
	1.0229	1.0292	1.1231	1.1384
	1.0204	1.0272	1.1178	1.1382
	1.0196	1.0255	1.1133	1.1378
	1.0193	1.025	1.1129	1.1365
	1.0184	1.0222	1.1124	1.1361
	1.0182	1.0217	1.1119	1.136
	1.0172	1.0215	1.1114	1.1319
	1.0167	1.0209	1.1093	1.1309
	1.0162	1.0204	1.1085	1.1295
	1.0156	1.0154	1.107	1.1272
	1.014	1.0134	1.1052	1.1265
	1.0123	1.0115	1.1042	1.1261
	1.0123	1.0109	1.1035	1.1252
	1.0106	1.0081	1.1035	1.1208
	1.0106	1.008	1.1022	1.1188
	1.0092	1.0059	1.0989	1.1179
	1.009	1.0057	1.0974	1.1171
	1.0079	1.0053	1.0973	1.1162
	1.0031	1.0042	1.0964	1.1147
	1.0021	1.0011	1.0948	1.1143
	1.0009	1.0007	1.0946	1.1123
	0.999	0.9967	1.0945	1.1117
	0.9978	0.9966	1.0905	1.1108
	0.997	0.996	1.0903	1.1095
	0.9969	0.9931	1.09	1.1078
	0.9967	0.9928	1.0881	1.1069
	0.995	0.992	1.0878	1.1066
	0.993	0.9908	1.0864	1.105
	0.99	0.9901	1.0838	1.1048
	0.9896	0.9892	1.0832	1.1035
	0.9892	0.9886	1.0814	1.1009
	0.9883	0.9879	1.0807	1.0996
	0.9878	0.9873	1.0806	1.0982
	0.9869	0.9871	1.08	1.0967
	0.9867	0.9864	1.0765	1.0965
	0.9862	0.9856	1.0764	1.096
	0.9861	0.9834	1.0724	1.0953
	0.9847	0.9819	1.0719	1.095
	0.9842	0.9813	1.0703	1.0927
	0.9831	0.9807	1.0702	1.092
	0.9819	0.9802	1.07	1.0911
	0.9808	0.9792	1.0691	1.0884
	0.9804	0.9791	1.0661	1.0884
	0.979	0.9748	1.0647	1.0843
	0.9788	0.9746	1.064	1.0839
	0.9779	0.9715	1.0613	1.0838
	0.9775	0.9696	1.0607	1.0826
	0.9764	0.9664	1.0602	1.0786
	0.9754	0.9651	1.0537	1.0775
	0.9721	0.9642	1.0507	1.0747
	0.9697	0.9634	1.0505	1.0717
	0.9684	0.9627	1.0497	1.0716
	0.9663	0.9586	1.0488	1.0712
	0.9641	0.9563	1.0478	1.0678
	0.9639	0.954	1.041	1.0677
	0.9587	0.9531	1.0376	1.0627
	0.9583	0.9462	1.0371	1.061
	0.9578	0.9431	1.0356	1.0548
	0.9577	0.9416	1.0302	1.0536
	0.9576	0.9401	1.0266	1.0488
	0.9506	0.9378	1.0236	1.0477
	0.9502	0.9355	1.0218	1.0469
	0.9495	0.9331	1.0216	1.0452
	0.9493	0.9303	1.0187	1.043
	0.9399	0.9283	1.0147	1.0384
	0.9366	0.9235	1.0137	1.0346
	0.9331	0.9231	1.0124	1.0324
	0.929	0.9216	1.0089	1.0305
	0.9239	0.9179	1.0013	1.0277
	0.9217	0.9138	0.9948	1.0259
	0.9179	0.9124	0.9934	1.0232
	0.9152	0.9078	0.9907	1.0202
	0.9096	0.9051	0.9899	1.0154
	0.9017	0.901	0.9844	1.0113

## Sheet: F2 seeds
	C/C	C/mm	mm/C	mm/mm
	1.1134	1.1236	1.112	1.2236
	1.1062	1.1225	1.1076	1.221
	1.1044	1.1172	1.1019	1.2181
	1.0985	1.1132	1.0982	1.2147
	1.0926	1.1111	1.094	1.2111
	1.0919	1.1072	1.0915	1.2081
	1.0887	1.1058	1.0888	1.2016
	1.0884	1.1033	1.0806	1.1995
	1.0827	1.1028	1.0761	1.1942
	1.0827	1.0996	1.0749	1.1919
	1.0773	1.0986	1.0713	1.1902
	1.074	1.0905	1.0654	1.186
	1.0715	1.0853	1.0654	1.1817
	1.0682	1.0817	1.065	1.1812
	1.0652	1.071	1.0609	1.1792
	1.0598	1.0666	1.0602	1.1784
	1.0576	1.0663	1.058	1.1718
	1.0564	1.066	1.0545	1.171
	1.0532	1.0628	1.0516	1.1703
	1.0526	1.0626	1.0508	1.1615
	1.0464	1.0625	1.049	1.1598
	1.0463	1.0589	1.0469	1.1597
	1.0461	1.0535	1.0464	1.1581
	1.045	1.0447	1.0435	1.1526
	1.0437	1.0429	1.0417	1.152
	1.0414	1.0428	1.0387	1.1498
	1.033	1.0418	1.0359	1.1441
	1.0314	1.0413	1.0302	1.144
	1.0297	1.0403	1.0249	1.1431
	1.0267	1.0388	1.0236	1.143
	1.0218	1.0382	1.023	1.1414
	1.0217	1.0326	1.0211	1.1391
	1.0209	1.0326	1.0205	1.1365
	1.0209	1.0318	1.0179	1.1329
	1.0187	1.0318	1.0166	1.1326
	1.0134	1.0316	1.0147	1.1309
	1.0133	1.0315	1.0146	1.1305
	1.0122	1.0308	1.0116	1.1303
	1.012	1.0262	1.0091	1.1301
	1.0109	1.0256	1.0085	1.1279
	1.008	1.0233	1.0082	1.127
	1.0067	1.0222	1.0081	1.1252
	1.0066	1.0211	1.0077	1.124
	1.006	1.0208	1.0075	1.1222
	1.0032	1.0187	1.0053	1.1205
	1.0011	1.0184	1.004	1.1203
	0.9988	1.0156	0.9985	1.1166
	0.9988	1.0113	0.9975	1.1164
	0.9986	1.011	0.9967	1.1129
	0.9977	1.0086	0.9964	1.1112
	0.9948	1.008	0.9939	1.1095
	0.9912	1.0072	0.984	1.1085
	0.9894	1.0065	0.9834	1.1075
	0.9875	1.0025	0.9831	1.1073
	0.9871	1.0007	0.9829	1.1067
	0.9866	0.9984	0.9818	1.1058
	0.9849	0.9972	0.9805	1.1057
	0.9845	0.9953	0.9804	1.1038
	0.9832	0.9944	0.9789	1.1028
	0.9827	0.9883	0.9781	1.1019
	0.9827	0.9883	0.9774	1.1015
	0.9824	0.9868	0.9771	1.09917
	0.9819	0.9861	0.976	1.0978
	0.9762	0.9852	0.9754	1.0974
	0.9758	0.9846	0.9744	1.0954
	0.9748	0.9844	0.9736	1.0941
	0.973	0.9829	0.972	1.0915
	0.972	0.9813	0.9714	1.0906
	0.9708	0.9796	0.9697	1.0865
	0.9696	0.9781	0.969	1.086
	0.9678	0.9759	0.9682	1.0837
	0.9673	0.9753	0.9679	1.0777
	0.9668	0.9744	0.9678	1.0733
	0.9668	0.9729	0.9627	1.0701
	0.9648	0.9719	0.96	1.0692
	0.9622	0.9693	0.9566	1.0691
	0.9615	0.9676	0.9563	1.0678
	0.959	0.9651	0.9559	1.0668
	0.9578	0.9597	0.9537	1.0656
	0.9545	0.9554	0.9537	1.0655
	0.9528	0.955	0.9504	1.0624
	0.9503	0.9535	0.949	1.0605
	0.949	0.953	0.9476	1.0605
	0.9455	0.9508	0.9458	1.0542
	0.9425	0.9479	0.9436	1.0528
	0.9411	0.9462	0.9387	1.0505
	0.9401	0.9442	0.9346	1.0499
	0.9386	0.9432	0.934	1.0483
	0.9381	0.9362	0.9338	1.046
	0.9332	0.9348	0.9318	1.0448
	0.9319	0.9345	0.9309	1.0411
	0.9283	0.9321	0.9256	1.0403
	0.9183	0.9261	0.9244	1.0374
	0.9163	0.9253	0.9177	1.0357
	0.9156	0.9232	0.9166	1.024
	0.9141	0.9181	0.9119	1.0235
	0.9102	0.9167	0.9034	1.0222
	0.9057	0.9137	0.9007	1.016
	0.9	0.9057	0.8979	1.0133
	0.8972	0.9051	0.8949	1.0094
