# Supplementary material for: Transcriptional repression of GIF1 by the KIX-PPD-MYC repressor complex controls seed size in Arabidopsis
Source: Nat Commun. 2020 Apr 15;11:1846. doi: 10.1038/s41467-020-15603-3 (PMC7160150; doi:10.1038/s41467-020-15603-3)
Supplement: Supplementary file 5 — Source Data [file 41467_2020_15603_MOESM5_ESM.zip › Excel 2 corresponds to Fig. 3c.xlsx]

## Sheet: Sheet1
	Col-0	myc3	myc4	myc3 myc4
	1.093	1.15493	1.16038	1.21331
	1.087	1.15404	1.15875	1.21079
	1.084	1.15187	1.15677	1.20521
	1.083	1.14935	1.15137	1.20413
	1.08	1.14899	1.14975	1.20142
	1.078	1.1407	1.14002	1.20124
	1.074	1.13556	1.13948	1.19944
	1.071	1.13268	1.12957	1.19476
	1.069	1.12809	1.12759	1.19422
	1.066	1.12502	1.122	1.18791
	1.064	1.11673	1.12092	1.18449
	1.061	1.11331	1.11804	1.18125
	1.06	1.11205	1.11227	1.18107
	1.06	1.11088	1.11155	1.1753
	1.059	1.1052	1.10993	1.1744
	1.057	1.10394	1.10417	1.17152
	1.052	1.1016	1.10326	1.16773
	1.051	1.10034	1.09912	1.16701
	1.051	1.09872	1.09786	1.16144
	1.05	1.09728	1.09426	1.15513
	1.05	1.09656	1.09227	1.1526
	1.048	1.09584	1.08921	1.15188
	1.048	1.09385	1.08471	1.15062
	1.039	1.09223	1.0802	1.14995
	1.039	1.08413	1.07768	1.14954
	1.035	1.08142	1.07768	1.14846
	1.033	1.08106	1.07732	1.14756
	1.031	1.08088	1.0739	1.14684
	1.029	1.0807	1.07354	1.14522
	1.027	1.07854	1.07192	1.14413
	1.026	1.07548	1.06885	1.14251
	1.026	1.07241	1.06795	1.14215
	1.024	1.07187	1.06723	1.13603
	1.023	1.07061	1.06606	1.13386
	1.023	1.06971	1.06507	1.1308
	1.023	1.06701	1.06498	1.13062
	1.023	1.06485	1.06075	1.13044
	1.022	1.06457	1.05759	1.13044
	1.021	1.06376	1.05714	1.12846
	1.02	1.06341	1.05578	1.1272
	1.018	1.06305	1.05561	1.12648
	1.018	1.06251	1.05282	1.12613
	1.017	1.06196	1.04904	1.12539
	1.015	1.06142	1.04868	1.12269
	1.014	1.05926	1.04857	1.12152
	1.013	1.0589	1.04624	1.11918
	1.012	1.05872	1.04562	1.11873
	1.01	1.05818	1.04382	1.11791
	1.01	1.05818	1.04353	1.11775
	1.009	1.05674	1.04327	1.11696
	1.008	1.0562	1.04273	1.11675
	1.004	1.05512	1.04247	1.11624
	1.004	1.05502	1.04111	1.11495
	0.998	1.05314	1.04021	1.11297
	0.996	1.05224	1.03851	1.11224
	0.995	1.0517	1.03697	1.1117
	0.994	1.04755	1.03481	1.10756
	0.993	1.04683	1.0339	1.10378
	0.993	1.04647	1.03355	1.1027
	0.991	1.04413	1.03228	1.10162
	0.991	1.04377	1.0312	1.10144
	0.99	1.04359	1.03066	1.10135
	0.986	1.04197	1.02958	1.10035
	0.984	1.04143	1.02778	1.10035
	0.984	1.04035	1.0267	1.09891
	0.981	1.03999	1.02634	1.09513
	0.979	1.03963	1.02526	1.09297
	0.977	1.03927	1.02075	1.09153
	0.974	1.03872	1.00976	1.09099
	0.969	1.03566	1.00904	1.09
	0.967	1.03206	1.00616	1.08828
	0.967	1.03134	1.00544	1.08684
	0.965	1.029	1.00364	1.0854
	0.963	1.02233	1.00292	1.0854
	0.962	1.02161	1.00219	1.08432
	0.961	1.02143	1.00057	1.0827
	0.959	1.01999	0.99751	1.07873
	0.957	1.01963	0.996429	1.07585
	0.957	1.01638	0.995709	1.07315
	0.952	1.01548	0.995168	1.06901
	0.943	1.00738	0.993367	1.06847
	0.943	1.00422	0.989764	1.0663
	0.941	0.99999	0.982017	1.06594
	0.939	0.99945	0.980756	1.0618
	0.936	0.999089	0.977152	1.05982
	0.936	0.998549	0.975711	1.05838
	0.936	0.995486	0.968685	1.05658
	0.93	0.994585	0.960037	1.05477
	0.93	0.985486	0.960037	1.05441
	0.926	0.985306	0.956974	1.04775
	0.926	0.983684	0.95229	1.04775
	0.923	0.983144	0.951029	1.04541
	0.92	0.980622	0.946885	1.0418
	0.917	0.979361	0.944183	1.0409
	0.916	0.971523	0.94076	1.03874
	0.912	0.96864	0.938778	1.0373
	0.906	0.96846	0.933734	1.02973
	0.904	0.965037	0.933373	1.02685
	0.902	0.953235	0.925806	1.02577
	0.897	0.953235	0.925266	1.01523
