# Supplementary material for: Transcriptional repression of GIF1 by the KIX-PPD-MYC repressor complex controls seed size in Arabidopsis
Source: Nat Commun. 2020 Apr 15;11:1846. doi: 10.1038/s41467-020-15603-3 (PMC7160150; doi:10.1038/s41467-020-15603-3)
Supplement: Supplementary file 5 — Source Data [file 41467_2020_15603_MOESM5_ESM.zip › Excel 20 corresponds to Fig. 5f-g.xlsx]

## Sheet: F1 seeds
	C/C	C/g	g/C	g/g
	1.087	1.1224	0.9825	0.9832
	1.0856	1.1205	0.9785	0.9815
	1.0842	1.1166	0.9778	0.9718
	1.0751	1.1123	0.9703	0.964
	1.0712	1.1117	0.9682	0.9593
	1.0706	1.1051	0.9604	0.9579
	1.069	1.102	0.9588	0.9502
	1.0669	1.0989	0.9557	0.9457
	1.0639	1.093	0.951	0.939
	1.0599	1.0926	0.9485	0.9346
	1.0581	1.0899	0.9474	0.9313
	1.0539	1.0876	0.9471	0.9203
	1.053	1.0864	0.9387	0.9167
	1.0518	1.0856	0.937	0.916
	1.0505	1.08	0.9354	0.912
	1.0488	1.0787	0.9307	0.9101
	1.0458	1.0753	0.9294	0.9082
	1.044	1.0738	0.9265	0.9062
	1.0382	1.0737	0.9227	0.9048
	1.0358	1.0681	0.9226	0.8959
	1.0344	1.0676	0.9215	0.8937
	1.0317	1.0654	0.9175	0.8912
	1.0301	1.0626	0.913	0.8894
	1.0291	1.0552	0.9048	0.8859
	1.0288	1.0542	0.9035	0.8855
	1.0252	1.054	0.899	0.8843
	1.0241	1.0521	0.8973	0.8815
	1.0236	1.05	0.8965	0.8784
	1.0235	1.0498	0.8958	0.8779
	1.0217	1.04949	0.8935	0.8748
	1.0217	1.0444	0.891	0.8714
	1.0205	1.0407	0.8908	0.8689
	1.0205	1.0399	0.8897	0.8659
	1.0204	1.0389	0.8895	0.8639
	1.0199	1.0383	0.8878	0.8599
	1.0186	1.0371	0.8801	0.8578
	1.018	1.037	0.8772	0.8562
	1.0173	1.0364	0.8724	0.8492
	1.0153	1.0349	0.8684	0.8485
	1.0135	1.0341	0.8662	0.8481
	1.0128	1.0326	0.8661	0.8455
	1.0115	1.0323	0.8648	0.8432
	1.0113	1.0319	0.863	0.8428
	1.011	1.0315	0.8629	0.8418
	1.0106	1.0314	0.8627	0.8415
	1.0066	1.031	0.8625	0.8395
	1.0059	1.0307	0.8592	0.8379
	1.0058	1.0299	0.8592	0.834
	1.0055	1.0284	0.8586	0.8327
	1.0052	1.0279	0.8563	0.8302
	1.0051	1.02436	0.8556	0.8298
	1.004	1.0238	0.855	0.8296
	1.0024	1.0217	0.8547	0.8263
	1.0024	1.0205	0.8525	0.8241
	0.9989	1.0205	0.8506	0.8216
	0.9989	1.0203	0.85	0.8204
	0.9948	1.0195	0.8472	0.8204
	0.9944	1.019	0.8419	0.8187
	0.9942	1.019	0.8369	0.8181
	0.9923	1.019	0.8352	0.8169
	0.9901	1.0176	0.8343	0.8148
	0.9878	1.0125	0.8341	0.814
	0.9876	1.0118	0.8311	0.8138
	0.9838	1.0081	0.8302	0.8137
	0.9818	1.0068	0.8271	0.8114
	0.9811	1.0041	0.8258	0.8109
	0.9791	1.0041	0.8247	0.8038
	0.9788	1.0027	0.8227	0.8007
	0.9773	1.0005	0.8188	0.7992
	0.9767	0.9987	0.8145	0.7963
	0.9764	0.998	0.8138	0.7945
	0.9753	0.997	0.8135	0.7926
	0.9745	0.9962	0.8128	0.7908
	0.9743	0.992	0.8119	0.7882
	0.9731	0.992	0.8066	0.786
	0.9715	0.9915	0.806	0.7848
	0.9695	0.9904	0.7993	0.7816
	0.9679	0.9873	0.7957	0.7782
	0.9656	0.9868	0.7949	0.7776
	0.962	0.981	0.7905	0.7714
	0.9593	0.9756	0.79	0.7644
	0.9592	0.9745	0.7864	0.7621
	0.956	0.9738	0.7847	0.7603
	0.9559	0.9737	0.7789	0.7577
	0.9506	0.9706	0.7767	0.7422
	0.9481	0.9705	0.7765	0.7403
	0.9446	0.9688	0.7733	0.7371
	0.9446	0.9641	0.7714	0.7317
	0.9436	0.9626	0.7676	0.7278
	0.9434	0.9573	0.753	0.7259
	0.9382	0.9558	0.7411	0.7234
	0.9348	0.9517	0.7361	0.7207
	0.9302	0.9458	0.7329	0.7164
	0.9276	0.9439	0.7283	0.7111
	0.9257	0.9406	0.7272	0.7088
	0.9235	0.9381	0.7215	0.707
	0.9129	0.9347	0.7082	0.7028
	0.9092	0.9281	0.704	0.6977
	0.9075	0.926	0.6972	0.6908
	0.9025	0.9244	0.6899	0.6883

## Sheet: F2 seeds
	C/C	C/g	g/C	g/g
	1.1121	1.0729	1.1436	0.9586
	1.1061	1.0716	1.1359	0.9529
	1.105	1.0678	1.1341	0.9496
	1.0964	1.0651	1.1313	0.9453
	1.0951	1.059	1.1277	0.9418
	1.0918	1.0573	1.1255	0.9363
	1.087	1.0564	1.1237	0.9299
	1.0843	1.0554	1.1192	0.9245
	1.0794	1.0529	1.1172	0.9211
	1.0766	1.0485	1.1162	0.907
	1.0714	1.045	1.1153	0.9
	1.0699	1.0431	1.1125	0.898
	1.0647	1.0412	1.1093	0.8928
	1.0633	1.0397	1.1073	0.891
	1.0573	1.039	1.0976	0.8885
	1.0559	1.0355	1.0975	0.8884
	1.0546	1.0331	1.095	0.8871
	1.0521	1.0327	1.0879	0.8808
	1.0505	1.0294	1.0855	0.8768
	1.0502	1.0253	1.0842	0.8767
	1.0479	1.0219	1.0797	0.8764
	1.0452	1.0214	1.0788	0.8761
	1.043	1.0201	1.0778	0.8728
	1.0416	1.02	1.0742	0.8682
	1.0391	1.0196	1.0724	0.8643
	1.0361	1.0149	1.0721	0.8627
	1.0335	1.0118	1.0712	0.8613
	1.0306	1.0104	1.069	0.8572
	1.0298	1.0097	1.0653	0.8523
	1.0273	1.0095	1.0639	0.8513
	1.0272	1.0087	1.0626	0.8497
	1.025	1.008	1.0601	0.8475
	1.0229	1.0079	1.0594	0.847
	1.0223	1.0042	1.0588	0.8455
	1.0207	1.003	1.0556	0.8432
	1.0205	1.0021	1.0552	0.8411
	1.0203	1.0015	1.0545	0.8381
	1.0187	0.9997	1.0529	0.8354
	1.0159	0.9983	1.0512	0.8325
	1.0154	0.9979	1.0511	0.8313
	1.0137	0.9968	1.0497	0.8307
	1.0093	0.9961	1.0488	0.8297
	1.0084	0.996	1.0483	0.8291
	1.0065	0.9947	1.047	0.8288
	1.0046	0.9933	1.0451	0.8257
	1.0042	0.9918	1.0449	0.8228
	1.0041	0.9918	1.0429	0.8196
	1.0032	0.9917	1.0416	0.8185
	1.0015	0.9893	1.0415	0.8183
	0.9999	0.989	1.0391	0.8165
	0.9979	0.9877	1.037	0.8152
	0.9963	0.9875	1.0341	0.8148
	0.9935	0.9867	1.0323	0.8082
	0.9933	0.9867	1.0293	0.8078
	0.9913	0.9856	1.028	0.8071
	0.99	0.9834	1.0244	0.8065
	0.9882	0.9814	1.0218	0.7962
	0.9865	0.9805	1.0216	0.7943
	0.9855	0.9802	1.0157	0.794
	0.9843	0.9795	1.0155	0.7932
	0.9819	0.9793	1.0142	0.793
	0.9786	0.9789	1.0131	0.7928
	0.9784	0.9785	1.0125	0.792
	0.9778	0.9754	1.0116	0.7911
	0.9761	0.973	1.0108	0.7907
	0.9742	0.973	1.0091	0.7906
	0.9742	0.9725	1.0073	0.7902
	0.9735	0.9708	1.0038	0.7844
	0.9733	0.967	1.0036	0.7828
	0.9723	0.9663	1.0029	0.7822
	0.9697	0.9651	1.001	0.7809
	0.9678	0.9644	1.0005	0.7773
	0.9671	0.9611	1.0003	0.7736
	0.9642	0.9605	0.9993	0.7698
	0.9623	0.9594	0.9993	0.7697
	0.96	0.9578	0.9932	0.7693
	0.9591	0.951	0.9905	0.7676
	0.9584	0.9491	0.9905	0.7636
	0.9576	0.9462	0.9904	0.7593
	0.9574	0.9462	0.9899	0.7573
	0.9495	0.9461	0.9833	0.753
	0.9489	0.9445	0.9785	0.7515
	0.9464	0.9435	0.9726	0.7513
	0.9464	0.9415	0.9703	0.7494
	0.9429	0.9407	0.9703	0.7476
	0.9419	0.9395	0.9681	0.7433
	0.9387	0.9391	0.9655	0.732
	0.9345	0.9339	0.9623	0.7288
	0.932	0.9276	0.96	0.7284
	0.9293	0.9222	0.9552	0.7265
	0.9285	0.9205	0.9524	0.722
	0.9226	0.9146	0.9513	0.7201
	0.9214	0.9114	0.9484	0.7167
	0.9196	0.907	0.946	0.7074
	0.9156	0.9052	0.943	0.7071
	0.9088	0.9034	0.9393	0.7021
	0.908	0.9022	0.9384	0.6998
	0.904	0.894	0.9306	0.688
	0.903	0.8902	0.929	0.6855
	0.8969	0.8892	0.9269	0.6827
