# Supplementary material for: Transcriptional repression of GIF1 by the KIX-PPD-MYC repressor complex controls seed size in Arabidopsis
Source: Nat Commun. 2020 Apr 15;11:1846. doi: 10.1038/s41467-020-15603-3 (PMC7160150; doi:10.1038/s41467-020-15603-3)
Supplement: Supplementary file 5 — Source Data [file 41467_2020_15603_MOESM5_ESM.zip › Excel 21 corresponds to Figs 1i-l, 3i-l and 5i-l.xlsx]

## Sheet: seed area (×104 um2)
		Col-0	Col-0	Col-0	Col-0		kix8-1 kix9-1 ppd1-2 ppd2-cr	kix8-1 kix9-1 ppd1-2 ppd2-cr	kix8-1 kix9-1 ppd1-2 ppd2-cr	kix8-1 kix9-1 ppd1-2 ppd2-cr		myc3 myc4	myc3 myc4	myc3 myc4	myc3 myc4		gif1	gif1	gif1	gif1
		0 DAP	2 DAP	4 DAP	6 DAP		0 DAP	2 DAP	4 DAP	6 DAP		0 DAP	2 DAP	4 DAP	6 DAP		0 DAP	2 DAP	4 DAP	6 DAP
		1.67	6.45	14.82	17.54		2.07	7.97	18.49	21.84		1.81	6.96	16.51	19.02		1.32	4.99	10.88	14.12
		1.66	6.32	14.64	17.51		2.02	7.91	18.44	21.77		1.8	6.89	16.46	18.92		1.32	4.05	10.65	14.1
		1.65	6.3	14.42	17.1		2.01	7.87	18.36	21.5		1.8	6.85	16.14	18.77		1.31	4.77	10.36	13.91
		1.63	6.13	14.4	17.09		1.99	7.86	18.31	21.4		1.8	6.79	16.09	18.38		1.31	4.77	10.32	13.86
		1.61	6.1	14.31	17		1.98	7.76	18.13	21.1		1.78	6.79	16.04	18.26		1.3	4.7	10.22	13.64
		1.6	6.03	14.26	16.76		1.96	7.7	17.97	20.91		1.78	6.75	15.81	18.22		1.3	4.59	10.16	13.47
		1.57	5.98	14.23	16.61		1.95	7.68	17.95	20.89		1.76	6.72	15.71	18.09		1.28	4.55	10.07	13.29
		1.56	5.93	14.13	16.52		1.94	7.61	17.87	20.7		1.74	6.7	15.4	18.07		1.26	4.49	10.02	13.27
		1.55	5.91	14.01	16.32		1.93	7.57	17.8	20.69		1.74	6.67	15.38	17.95		1.25	4.45	9.95	13.1
		1.55	5.89	14	16.16		1.92	7.56	17.66	20.63		1.74	6.59	15.37	17.87		1.25	4.43	9.89	12.99
		1.53	5.78	13.82	16.02		1.91	7.47	17.63	20.49		1.73	6.55	15.3	17.69		1.23	4.32	9.7	12.77
		1.51	5.75	13.81	15.86		1.91	7.44	17.6	20.46		1.72	6.49	15.29	17.61		1.22	4.28	9.49	12.73
		1.51	5.72	13.75	15.79		1.91	7.44	17.56	20.36		1.71	6.48	15.03	17.54		1.2	4.2	9.25	12.64
		1.49	5.7	13.73	15.77		1.9	7.35	17.23	20.36		1.7	6.48	14.94	17.44		1.2	4.19	9.07	12.13
		1.49	5.69	13.71	15.72		1.88	7.22	17.2	20.17		1.7	6.48	14.87	17.42		1.18	4.15	8.9	12.06
		1.47	5.65	13.71	15.7		1.87	7.1	17.13	20.17		1.69	6.43	14.82	17.39		1.17	3.9	8.81	11.93
		1.44	5.63	13.65	15.7		1.87	7.07	17.1	20.08		1.68	6.36	14.81	17.27		1.15	3.87	9.59	11.82
		1.43	5.58	13.61	15.68		1.87	7.04	17	20.04		1.67	6.3	14.78	17.17		1.14	3.86	8.51	11.8
		1.43	5.56	13.57	15.65		1.86	7	16.98	19.98		1.66	6.27	14.66	17.17		1.14	3.78	8.44	11.7
		1.41	5.55	13.5	15.64		1.86	6.96	16.97	19.84		1.66	6.27	14.57	17		1.14	3.74	9.43	11.68
		1.41	5.49	13.46	15.53		1.86	6.93	16.95	19.72		1.65	6.26	14.48	16.98		1.13	3.72	8.4	14.63
		1.4	5.47	13.44	15.45		1.83	6.9	16.95	19.71		1.64	6.25	14.45	16.95		1.08	3.64	9.49	11.48
		1.39	5.45	13.31	15.41		1.81	6.88	16.92	19.42		1.63	6.23	14.43	16.94		1.07	3.61	8.29	11.4
		1.38	5.4	13.28	15.37		1.81	6.71	16.8	19.37		1.61	6.23	14.43	16.92		1.07	3.5	8.23	12.5
		1.38	5.34	13.17	15.3		1.8	6.63	16.68	19.25		1.6	6.21	14.41	16.86		1.03	3.5	8.21	10.71
		1.38	5.34	12.99	15.25		1.78	6.57	16.61	19.23		1.6	6.12	14.37	16.82		1.03	3.49	7.95	11.24
		1.37	5.29	12.98	15.1		1.77	6.56	16.38	19.12		1.59	6.02	14.32	16.66		1.03	3.34	8.94	12.13
		1.37	5.24	12.79	15.07		1.76	6.53	16.25	19.04		1.59	5.92	14.13	16.61		1.01	3.24	7.89	12.45
		1.32	5.21	12.73	14.96		1.75	6.52	16.24	18.94		1.59	5.77	13.95	16.43		1	3.18	7.72	12.42
		1.32	5.13	12.68	14.9		1.74	6.5	16.24	18.52		1.59	5.7	13.86	16.26		0.99	3.16	8.81	11.01
		1.3	5.08	12.48	14.7		1.73	6.49	16.17	18.39		1.58	5.6	13.82	16.12		0.98	3.84	7.66	12.26
		1.29	5.07	12.42	14.47		1.71	6.45	16.08	18.33		1.54	5.58	13.81	15.99		0.96	3.01	8.815	12.21
		1.29	4.95	12.25	14.4		1.7	6.38	15.82	18.17		1.52	5.58	13.59	15.95		0.93	3.96	7.43	10.95

## Sheet: outer integument length (um)
	Col-0	Col-0	Col-0	Col-0		kix8-1 kix9-1 ppd1-2 ppd2-cr	kix8-1 kix9-1 ppd1-2 ppd2-cr	kix8-1 kix9-1 ppd1-2 ppd2-cr	kix8-1 kix9-1 ppd1-2 ppd2-cr		myc3 myc4	myc3 myc4	myc3 myc4	myc3 myc4		gif1	gif1	gif1	gif1
	0 DAP	2 DAP	4 DAP	6 DAP		0 DAP	2 DAP	4 DAP	6 DAP		0 DAP	2 DAP	4 DAP	6 DAP		0 DAP	2 DAP	4 DAP	6 DAP
	423.9	924.66	1412.39	1534.06		488.29	1113.22	1692	1845.47		479.5	1031.76	1606.79	1716.62		325.32	688.31	1127.08	1316.93
	423.24	915.36	1391.87	1500.72		487.54	1079.32	1657.16	1833.63		478.95	1009.13	1580.43	1688.13		324.19	664.78	1119.19	1304.58
	423.21	914.44	1379.11	1497.51		487.29	1076.14	1656.74	1807.74		474.52	1007.41	1573.33	1687.48		322.16	658.65	1087.31	1283.99
	423.06	914.01	1373.91	1478.8		484.22	1053.49	1655.15	1801.27		468.41	981.53	1555.43	1652.12		321.77	650.95	1084.96	1272.65
	422.12	898.78	1360.29	1475.52		473.76	1044.57	1634.21	1799.9		465.41	975.14	1515.95	1651.72		321.2	622.79	1067.96	1252.18
	421.48	874.61	1350.62	1475.08		472.73	1043.1	1629.95	1796.67		462.63	964.49	1511.76	1649.25		318.9	620.63	1045.66	1250.24
	420.99	871.93	1346.26	1464.99		470.22	1040.52	1629.54	1769.74		461.95	959.12	1505.56	1643.2		304.66	612.97	1044.33	1247.44
	420.18	869.99	1345.42	1449.47		470.18	1039.22	1619.19	1766.38		453.6	951	1504.06	1625.58		293.43	604.04	1032.06	1240.28
	419.49	869.65	1341.91	1432.83		469.38	1026.98	1612.01	1749.9		453.38	939.55	1495.56	1622.4		290.56	601.92	1028.3	1231.55
	417.01	868.04	1324.48	1432.39		466.76	1013.5	1598.76	1746.69		451.6	939.15	1475.27	1621.73		288.71	595.16	1022.71	1227.69
	415.99	864.36	1316.42	1427.51		460.53	1002.34	1598.37	1744.75		448.81	928.45	1468.47	1598.97		280.93	586.89	1015.47	1224.67
	415.67	854.81	1314.89	1424.94		460.26	1002.05	1598.14	1740.68		446.94	926.15	1467.88	1595.63		280.06	586.79	1010.14	1224.18
	414.96	843.85	1313.86	1419.52		455.96	1000.64	1580.46	1730.7		446.12	918.21	1462.94	1593.89		278.97	586.05	1001.99	1221.12
	408.11	838.52	1311.96	1418.23		455.02	992.12	1579.93	1729.2		443.12	911.82	1461.16	1585.25		278.1	582.06	995.53	1218.68
	400.86	837.47	1305.8	1417.92		448.26	982.11	1576.08	1726.21		433	901.03	1455.22	1583.79		272.75	580.84	984.57	1198.98
	394.85	835.5	1297.67	1409.43		446.48	969.18	1561.43	1722.6		428.14	899.12	1449.68	1577.19		272.62	572.87	969.08	1173.95
	393.23	834.14	1296.83	1405.64		442.6	967.26	1551.93	1717.16		426.12	896.45	1444.69	1577.13		267.55	554.97	965.07	1173.25
	390.61	833.23	1295.7	1400.27		442.32	966.22	1542.69	1710.22		423.69	896.2	1444.65	1573.57		267.42	545.93	962.08	1170.73
	387.44	827.83	1287.94	1387.67		440.59	960.93	1539.73	1702.99		421.43	893.51	1432.56	1566.44		265.31	537.42	955.7	1167.05
	380.39	826.41	1285.47	1379.33		437.13	948.21	1526.18	1696.82		420.69	892.13	1424.76	1548.59		263.5	534.92	944.85	1151.43
	379.07	825.86	1276.42	1373.23		437.02	935.35	1523.33	1674.33		417.96	889.16	1416.64	1540.39		256.29	531.59	944.39	1136.04
	374.52	814.95	1265.79	1368.39		431.91	927.93	1522.36	1662.02		413.88	871.3	1387.93	1533.59		250.53	530.05	926.35	1127.93
	373.33	804.88	1262.86	1365.5		430.33	926.16	1514.65	1654.35		413.79	867.93	1372.38	1530.15		250.36	503.26	912.88	1122.18
	372.98	797.32	1256.48	1356.3		425.53	920.43	1504.22	1646.76		412.51	865.06	1370.55	1515.18		249.97	497.32	912.72	1090.34
	371.87	781.68	1232.15	1353.11		425.51	918.65	1503.17	1638.73		410.44	864.54	1369.45	1513.44		248.04	486.35	910.89	1071.42
	368.52	776.67	1222.21	1347.79		420.07	904.35	1498.15	1631.98		410.19	858.44	1369.38	1499.47		248.04	483.3	897.73	1070.46
	368.19	763.57	1213.5	1339.72		419.79	895.55	1482.7	1621.91		405.9	850.81	1347.29	1491.72		245.49	480.81	891.63	1066.7
	367.15	759.84	1213.19	1313.49		413.49	891.42	1464.99	1613.34		405.59	844.32	1345.58	1491.54		245.3	470.5	881.61	1058.38
	366.21	759.58	1211.67	1311.85		413.33	879.11	1460.16	1603.05		405.39	827.95	1337.96	1480.27		240.25	468.2	870.59	1048.61
	362.73	752.86	1201.46	1290.61		408.58	875.69	1443.88	1602.06		403.58	824.27	1327.38	1479.97		238.44	463.99	864.07	1036.17
	359.4	741.08	1192.7	1288.99		406.28	871.35	1440.52	1583.78		401.67	822.5	1311.03	1465.41		234.85	450.51	833.16	1024.64
	357.59	736.17	1187.13	1285.67		405.65	851.69	1436.24	1577.04		401.32	821.09	1307.84	1460.33		230.28	448.75	813.88	1010.32
	356.13	730.46	1164.97	1263.48		404.71	837.17	1404.68	1547.14		398.17	788.4	1282.01	1437.66		227.8	421.82	812.04	993.97

## Sheet: outer integument cell number
	Col-0	Col-0	Col-0	Col-0		kix8-1 kix9-1 ppd1-2 ppd2-cr	kix8-1 kix9-1 ppd1-2 ppd2-cr	kix8-1 kix9-1 ppd1-2 ppd2-cr	kix8-1 kix9-1 ppd1-2 ppd2-cr		myc3 myc4	myc3 myc4	myc3 myc4	myc3 myc4		gif1	gif1	gif1	gif1
	0 DAP	2 DAP	4 DAP	6 DAP		0 DAP	2 DAP	4 DAP	6 DAP		0 DAP	2 DAP	4 DAP	6 DAP		0 DAP	2 DAP	4 DAP	6 DAP
	45	55	57	57		50	61	64	65		48	59	60	60		41	45	43	43
	45	54	57	56		50	61	64	64		48	58	60	60		40	45	43	43
	44	54	56	56		49	61	64	64		47	58	60	60		39	44	43	43
	44	54	56	56		49	60	64	64		47	58	60	60		39	43	43	43
	44	53	56	56		49	60	64	64		46	57	60	60		39	43	43	43
	44	53	56	56		48	60	64	64		46	57	60	60		38	43	43	43
	43	53	56	56		48	59	64	64		46	57	60	60		38	42	43	43
	43	52	56	56		48	59	64	64		46	56	60	60		38	42	43	43
	43	52	56	56		47	59	64	64		45	56	60	60		37	42	43	43
	42	52	56	55		47	59	63	63		45	56	60	60		37	41	43	43
	42	52	56	55		47	59	63	63		45	55	59	59		37	41	43	43
	42	52	56	55		47	58	63	63		45	55	59	59		36	41	42	42
	42	52	55	55		47	58	63	63		44	55	59	59		36	41	42	42
	42	51	55	55		46	58	63	63		44	55	59	59		36	41	42	42
	41	51	55	55		46	58	63	63		44	55	59	59		36	41	42	42
	41	51	55	55		46	58	63	63		44	55	59	59		36	40	42	42
	41	51	55	55		46	58	63	63		44	55	59	59		35	40	42	42
	41	51	55	55		46	58	63	63		44	55	59	59		35	40	42	42
	41	51	55	55		45	57	63	63		43	54	59	59		35	40	42	42
	41	51	55	55		45	57	63	63		43	54	59	59		35	39	42	42
	41	51	55	55		45	57	63	63		43	54	59	59		35	39	42	42
	40	50	55	55		45	57	63	63		43	54	59	59		34	39	42	42
	40	50	55	55		44	57	62	62		43	54	59	59		34	39	42	42
	40	50	54	54		44	56	62	62		42	54	59	58		34	38	42	42
	40	50	54	54		44	56	62	62		42	53	59	58		34	38	42	41
	39	50	54	54		43	56	62	62		42	53	59	58		33	38	41	41
	39	50	54	54		43	56	62	62		42	53	59	58		33	38	41	41
	39	49	54	54		43	56	62	62		41	53	58	58		33	37	41	41
	39	49	54	54		42	55	62	62		41	52	58	58		32	37	41	41
	39	49	53	54		42	55	62	62		41	52	58	58		32	36	41	41
	38	49	53	54		42	54	62	62		40	52	58	58		31	36	41	41
	38	48	53	54		41	54	62	62		39	51	58	58		31	36	41	41
	37	48	53	54		41	54	62	62		39	51	58	58		30	35	41	41

## Sheet: outer integument cell length (u
	Col-0	Col-0	Col-0	Col-0		kix8-1 kix9-1 ppd1-2 ppd2-cr	kix8-1 kix9-1 ppd1-2 ppd2-cr	kix8-1 kix9-1 ppd1-2 ppd2-cr	kix8-1 kix9-1 ppd1-2 ppd2-cr		myc3 myc4	myc3 myc4	myc3 myc4	myc3 myc4		gif1	gif1	gif1	gif1
	0 DAP	2 DAP	4 DAP	6 DAP		0 DAP	2 DAP	4 DAP	6 DAP		0 DAP	2 DAP	4 DAP	6 DAP		0 DAP	2 DAP	4 DAP	6 DAP
	11.27	17.644	25.659	28.18		11.46	18.174	27.375	29.24		11.411	17.968	26.706	28.885		9.616	16.424	25.269	30.56
	11.157	17.478	25.489	27.608		11.215	17.835	27.067	28.995		11.323	17.885	26.184	28.556		9.588	16.266	25.201	30.134
	10.888	17.382	25.044	27.397		11.125	17.461	26.321	28.986		11.087	17.768	26.118	28.379		9.573	15.702	24.901	30.034
	10.845	17.228	25.039	26.839		11.105	17.355	26.297	28.754		10.892	17.473	25.879	28.234		9.169	15.604	24.691	29.674
	10.724	16.82	24.816	26.773		10.77	17.341	26.111	28.624		10.875	17.067	25.763	28.111		8.937	15.34	24.488	29.19
	10.498	16.74	24.646	26.697		10.715	17.199	25.75	28.48		10.874	16.934	25.677	28.074		8.92	15.321	24.449	29.099
	10.364	16.551	24.529	26.53		10.556	17.058	25.583	28.272		10.805	16.649	25.364	28.013		8.853	15.039	24.22	29.093
	10.329	16.293	24.52	26.424		10.37	17.056	25.399	28.118		10.752	16.604	25.286	27.721		8.612	14.803	24.161	28.962
	10.328	16.113	24.328	26.267		10.275	16.788	25.353	28.088		10.444	16.541	25.187	27.604		8.559	14.588	24.074	28.777
	10.093	16.081	23.917	26.179		10.248	16.605	25.323	27.849		10.338	16.489	25.127	27.465		8.47	14.506	23.981	28.648
	10.054	16.057	23.878	25.828		10.22	16.581	25.184	27.776		10.197	16.125	24.764	27.194		8.44	14.454	23.968	28.598
	10.052	15.896	23.805	25.802		10.157	16.428	25.086	27.771		10.136	16.105	24.737	27.063		8.244	14.382	23.949	28.579
	9.899	15.883	23.788	25.628		10.002	16.099	24.956	27.472		10.057	15.967	24.734	26.926		8.199	14.104	23.934	28.498
	9.86	15.721	23.753	25.524		9.92	16.092	24.823	27.315		10.023	15.929	24.73	26.924		8.114	14.036	23.549	28.302
	9.848	15.607	23.748	25.456		9.762	16.018	24.806	27.3		9.986	15.637	24.648	26.863		8.08	13.994	23.38	28.21
	9.779	15.585	23.617	25.437		9.664	15.956	24.766	27.201		9.833	15.518	24.522	26.85		8.056	13.95	23.088	27.979
	9.714	15.559	23.498	25.434		9.575	15.864	24.603	27.181		9.818	15.431	24.476	26.815		8.028	13.869	23.036	27.623
	9.507	15.374	23.307	25.294		9.553	15.797	24.584	26.782		9.711	15.262	24.447	26.44		7.905	13.724	22.864	27.561
	9.499	15.154	22.992	25.216		9.491	15.654	24.423	26.575		9.699	15.173	24.447	26.34		7.705	13.534	22.815	27.551
	9.429	15.07	22.977	24.808		9.278	15.636	24.338	26.519		9.529	15.128	24.351	26.324		7.532	13.424	22.566	27.53
	9.285	15.043	22.914	24.663		9.168	15.549	24.275	26.272		9.447	14.751	24.128	26.107		7.386	13.34	22.537	27.214
	9.275	14.848	22.901	24.631		9.107	15.422	24.17	26.204		9.42	14.737	23.991	26.103		7.35	13.292	22.484	27.09
	9.231	14.669	22.83	24.621		9.105	15.358	23.975	26.153		9.354	14.7	23.807	25.907		7.195	13.145	22.255	27.043
	9.003	14.503	22.82	24.442		9.103	15.01	23.902	26.006		9.342	14.602	23.375	25.646		7.025	13.088	22.229	27.038
	8.858	14.478	22.617	24.408		8.813	14.774	23.852	25.974		9.336	14.56	23.27	25.52		6.911	12.585	22.042	26.401
	8.818	14.415	22.599	24.393		8.729	14.605	23.671	25.906		9.332	14.441	23.228	25.456		6.831	12.529	21.794	26.363
	8.659	14.102	22.572	24.349		8.701	14.576	23.511	25.876		9.016	14.309	23.084	25.344		6.67	12.483	21.585	26.28
	8.635	13.838	22.449	24.303		8.64	14.522	23.374	25.858		9.009	14.255	22.841	25.299		6.552	12.38	21.544	26.173
	8.541	13.688	22.074	24.174		8.463	14.161	23.087	25.81		8.757	14.143	22.758	25.065		6.533	12.21	21.358	25.661
	8.323	13.654	21.765	24.145		8.336	14.015	23.055	25.581		8.713	14.018	22.718	24.995		6.443	12.123	21.279	25.485
	8.089	13.448	21.727	23.812		8.181	13.903	23.041	25.519		8.576	13.825	22.656	24.762		6.071	11.863	21.243	25.453
	8.008	12.757	21.667	23.721		8.149	13.748	22.733	24.915		8.394	13.791	22.296	24.644		6.032	11.776	21.017	24.926
	7.815	12.694	21.407	23.018		7.847	13.463	22.49	24.62		8.236	13.508	21.794	24.314		5.637	11.321	20.429	24.739
