# Supplementary material for: Transcriptional repression of GIF1 by the KIX-PPD-MYC repressor complex controls seed size in Arabidopsis
Source: Nat Commun. 2020 Apr 15;11:1846. doi: 10.1038/s41467-020-15603-3 (PMC7160150; doi:10.1038/s41467-020-15603-3)
Supplement: Supplementary file 5 — Source Data [file 41467_2020_15603_MOESM5_ESM.zip › Excel 22 corresponds to Fig. 4a.xlsx]

## Sheet: Sheet1
		Col-0	Col-0	Col-0		kix8-1 kix9-1	kix8-1 kix9-1	kix8-1 kix9-1		ppd1-2 ppd2-cr	ppd1-2 ppd2-cr	ppd1-2 ppd2-cr		myc3 myc4	myc3 myc4	myc3 myc4
		0 DAF	2 DAF	4 DAF		0 DAF	2 DAF	4 DAF		0 DAF	2 DAF	4 DAF		0 DAF	2 DAF	4 DAF
		1	1	1		1.74	1.981	4.595		1.542	2.17	3.946		1.487	2.132	4.51
		1	1	1		1.365	1.696	4.093		1.356	1.756	3.983		1.85	1.913	4.26
		1	1	1		1.486	2.114	4.033		1.783	1.805	4.432		1.743	2.376	4.791
