# Supplementary material for: Transcriptional repression of GIF1 by the KIX-PPD-MYC repressor complex controls seed size in Arabidopsis
Source: Nat Commun. 2020 Apr 15;11:1846. doi: 10.1038/s41467-020-15603-3 (PMC7160150; doi:10.1038/s41467-020-15603-3)
Supplement: Supplementary file 5 — Source Data [file 41467_2020_15603_MOESM5_ESM.zip › Excel 23 corresponds to Fig. 4d.xlsx]

## Sheet: Sheet1
		35S:GFP	35S:GFP	35S:GFP	35S:GFP	35S:GFP-MYC3;myc3	35S:GFP-MYC3;myc3	35S:GFP-MYC3;myc3	35S:GFP-MYC3;myc3	35S:GFP-MYC4;myc4	35S:GFP-MYC4;myc4	35S:GFP-MYC4;myc4	35S:GFP-MYC4;myc4	35S:GFP-MYC3;myc3 ppd1-2 ppd2-cr	35S:GFP-MYC3;myc3 ppd1-2 ppd2-cr	35S:GFP-MYC3;myc3 ppd1-2 ppd2-cr	35S:GFP-MYC3;myc3 ppd1-2 ppd2-cr	35S:GFP-MYC4;myc4 ppd1-2 ppd2-cr	35S:GFP-MYC4;myc4 ppd1-2 ppd2-cr	35S:GFP-MYC4;myc4 ppd1-2 ppd2-cr	35S:GFP-MYC4;myc4 ppd1-2 ppd2-cr	35S:GFP-MYC3;myc3 kix8-1 kix9-1	35S:GFP-MYC3;myc3 kix8-1 kix9-1	35S:GFP-MYC3;myc3 kix8-1 kix9-1	35S:GFP-MYC3;myc3 kix8-1 kix9-1	35S:GFP-MYC4;myc4 kix8-1 kix9-1	35S:GFP-MYC4;myc4 kix8-1 kix9-1	35S:GFP-MYC4;myc4 kix8-1 kix9-1	35S:GFP-MYC4;myc4 kix8-1 kix9-1	35S:GFP-PPD1;ppd1-2	35S:GFP-PPD1;ppd1-2	35S:GFP-PPD1;ppd1-2	35S:GFP-PPD1;ppd1-2	35S:GFP-PPD2;ppd2-1	35S:GFP-PPD2;ppd2-1	35S:GFP-PPD2;ppd2-1	35S:GFP-PPD2;ppd2-1	35S:GFP-PPD1;ppd1-2 myc3 myc4	35S:GFP-PPD1;ppd1-2 myc3 myc4	35S:GFP-PPD1;ppd1-2 myc3 myc4	35S:GFP-PPD1;ppd1-2 myc3 myc4	35S:GFP-PPD2;ppd2-1 myc3 myc4	35S:GFP-PPD2;ppd2-1 myc3 myc4	35S:GFP-PPD2;ppd2-1 myc3 myc4	35S:GFP-PPD2;ppd2-1 myc3 myc4	35S:GFP-KIX8;kix8-1	35S:GFP-KIX8;kix8-1	35S:GFP-KIX8;kix8-1	35S:GFP-KIX8;kix8-1
	F1	1	1	1	1	5.16	4.6	4.02	4.48	3.43	4.27	4.39	3.93	1.74	2.1	1.61	1.55	1.6	2.14	1.93	1.58	1.81	1.9	2.19	1.55	2.11	1.79	1.85	1.53	4.6	4.24	5.03	5.46	6.46	5.48	6.26	5.63	1.03	0.84	0.9	1.06	0.95	1.08	0.82	0.94	4.5	5.27	4.43	5.07
	F2	1	1	1	1	0.8	1.02	1.09	0.95	0.95	0.99	1.22	1.1	1.13	0.96	0.92	1.15	1.08	1.08	0.82	0.88	0.94	0.98	1.22	1.01	1.17	0.95	1.07	0.92	1.12	0.89	0.99	0.84	1.01	0.88	1.15	0.92	0.97	1.2	1.04	0.93	1.17	1.13	0.94	0.94	1.01	1.13	0.84	0.98
	F3	1	1	1	1	0.91	1.04	1.03	0.79	0.97	0.81	0.96	1.12	0.96	1.12	1.01	0.82	0.94	1.02	1.1	1.2	1.01	1.25	1.01	1.13	0.95	1.05	1.03	0.81	1.05	0.82	1.03	1.11	0.88	0.93	0.94	1.12	0.99	0.82	1.08	1.1	0.96	0.97	1.21	0.99	1.17	0.95	1.13	0.93
	F4	1	1	1	1	1.09	0.9	0.9	1.09	0.82	1.07	0.86	1.05	1.2	0.93	1.03	0.98	0.99	1.2	1.05	0.91	0.98	0.77	1.07	1	1.07	1.16	0.91	1	1	0.92	0.89	1.13	0.87	0.96	0.95	1.13	0.88	1.05	1.15	0.99	1.15	1.15	0.89	0.99	0.86	1.03	1.12	0.86
	ACTIN7	1	1	1	1	1.04	0.86	0.9	1.09	0.98	0.98	1.22	1.02	0.98	0.98	0.87	1.18	0.85	1.06	1.15	1.06	0.85	1.04	0.91	1.09	1.07	1.07	0.92	0.83	0.95	0.92	1.17	1.04	1.16	0.97	0.88	0.89	0.934	1.134	1.074	1.174	0.89	1.16	0.9	1.03	0.83	1.01	1	1.1
[truncated: 12 more columns]
