# Supplementary material for: Transcriptional repression of GIF1 by the KIX-PPD-MYC repressor complex controls seed size in Arabidopsis
Source: Nat Commun. 2020 Apr 15;11:1846. doi: 10.1038/s41467-020-15603-3 (PMC7160150; doi:10.1038/s41467-020-15603-3)
Supplement: Supplementary file 5 — Source Data [file 41467_2020_15603_MOESM5_ESM.zip › Excel 24 corresponds to Supplementary Fig. 15.xlsx]

## Sheet: Sheet1
		Col-0	Col-0		gif1	gif1		myc3 myc4	myc3 myc4		gif1 myc3 myc4	gif1 myc3 myc4		kix8-1 kix9-1	kix8-1 kix9-1		gif1 kix8-1 kix9-1	gif1 kix8-1 kix9-1		ppd1-2 ppd2-cr	ppd1-2 ppd2-cr		gif1 ppd1-2 ppd2-cr	gif1 ppd1-2 ppd2-cr		35S:SAP	35S:SAP		35S:SAP;gif1	35S:SAP;gif1
		SL	SW		SL	SW		SL	SW		SL	SW		SL	SW		SL	SW		SL	SW		SL	SW		SL	SW		SL	SW
		1.096	1.104		1.007	0.99		1.082	1.13		1.006	1.016		1.101	1.207		1.052	1.022		0.97	1.567		0.97	1.222		1.054	1.538		1.038	1.197
		1.082	1.085		1	0.976		1.068	1.118		0.988	1.013		1.094	1.202		1.034	1.008		0.968	1.547		0.956	1.192		1.052	1.52		1.026	1.187
		1.076	1.077		0.993	0.974		1.066	1.096		0.987	1.002		1.085	1.2		1.027	1		0.962	1.538		0.952	1.188		1.045	1.499		1.021	1.183
		1.072	1.063		0.991	0.968		1.06	1.093		0.98	0.984		1.074	1.194		1.021	0.995		0.946	1.523		0.944	1.182		1.032	1.497		1.012	1.168
		1.059	1.059		0.981	0.965		1.048	1.081		0.975	0.98		1.071	1.186		1.017	0.976		0.943	1.519		0.939	1.176		1.008	1.483		1	1.158
		1.052	1.058		0.969	0.962		1.041	1.068		0.973	0.98		1.07	1.178		1.005	0.976		0.927	1.518		0.933	1.169		0.999	1.481		0.992	1.152
		1.046	1.055		0.961	0.96		1.037	1.067		0.972	0.976		1.066	1.169		0.987	0.974		0.914	1.507		0.929	1.164		0.998	1.469		0.989	1.138
		1.045	1.044		0.958	0.955		1.026	1.041		0.964	0.969		1.061	1.159		0.979	0.973		0.908	1.481		0.929	1.16		0.986	1.466		0.986	1.133
		1.041	1.043		0.95	0.943		1.023	1.037		0.949	0.965		1.057	1.151		0.978	0.971		0.906	1.476		0.922	1.148		0.982	1.456		0.976	1.124
		1.038	1.043		0.942	0.939		1.012	1.029		0.948	0.951		1.057	1.147		0.968	0.962		0.9	1.469		0.91	1.145		0.981	1.449		0.972	1.12
		1.029	1.034		0.94	0.936		1.007	1.025		0.94	0.951		1.056	1.147		0.964	0.946		0.892	1.468		0.9	1.138		0.977	1.439		0.966	1.115
		1.027	1.03		0.939	0.935		1.005	1.024		0.939	0.938		1.054	1.144		0.956	0.946		0.889	1.46		0.893	1.133		0.976	1.439		0.949	1.11
		1.019	1.025		0.938	0.931		1.004	1.023		0.926	0.936		1.052	1.142		0.955	0.946		0.888	1.456		0.893	1.129		0.975	1.438		0.949	1.106
		1.018	1.022		0.933	0.931		0.999	1.021		0.925	0.933		1.041	1.131		0.953	0.944		0.888	1.449		0.891	1.124		0.974	1.434		0.944	1.089
		1.005	1.019		0.929	0.929		0.999	1.018		0.925	0.926		1.034	1.126		0.943	0.942		0.886	1.445		0.876	1.124		0.966	1.427		0.944	1.088
		1.002	1.012		0.926	0.925		0.996	1.009		0.922	0.918		1.024	1.123		0.935	0.942		0.878	1.443		0.87	1.124		0.964	1.423		0.94	1.085
		0.995	0.999		0.924	0.923		0.995	1.006		0.921	0.915		1.019	1.123		0.934	0.936		0.874	1.433		0.868	1.12		0.959	1.42		0.936	1.084
		0.995	0.998		0.922	0.922		0.994	0.998		0.921	0.912		1.014	1.121		0.929	0.933		0.857	1.43		0.867	1.115		0.952	1.419		0.933	1.074
		0.993	0.997		0.913	0.918		0.985	0.993		0.919	0.911		1.01	1.116		0.924	0.928		0.844	1.428		0.862	1.108		0.948	1.41		0.923	1.073
		0.99	0.996		0.913	0.907		0.981	0.988		0.916	0.909		1.006	1.115		0.916	0.927		0.838	1.425		0.852	1.105		0.942	1.407		0.922	1.073
		0.988	0.991		0.903	0.905		0.98	0.986		0.915	0.907		1.004	1.109		0.915	0.922		0.835	1.425		0.851	1.104		0.94	1.404		0.914	1.073
		0.982	0.988		0.9	0.905		0.977	0.98		0.905	0.906		0.998	1.099		0.906	0.916		0.835	1.419		0.85	1.097		0.936	1.398		0.896	1.05
		0.982	0.985		0.892	0.903		0.977	0.977		0.901	0.904		0.997	1.099		0.901	0.914		0.832	1.411		0.845	1.097		0.925	1.394		0.894	1.046
		0.976	0.981		0.879	0.903		0.968	0.974		0.901	0.9		0.994	1.095		0.901	0.905		0.828	1.397		0.843	1.096		0.921	1.386		0.894	1.045
		0.973	0.98		0.874	0.897		0.967	0.969		0.9	0.884		0.988	1.094		0.894	0.904		0.815	1.391		0.842	1.084		0.906	1.386		0.892	1.037
		0.972	0.975		0.873	0.884		0.962	0.968		0.899	0.882		0.98	1.091		0.887	0.901		0.798	1.389		0.83	1.082		0.9	1.384		0.886	1.035
		0.964	0.956		0.871	0.867		0.954	0.964		0.892	0.871		0.972	1.091		0.886	0.895		0.798	1.385		0.827	1.081		0.899	1.379		0.879	1.028
		0.953	0.952		0.864	0.864		0.944	0.956		0.89	0.87		0.971	1.082		0.879	0.891		0.792	1.379		0.825	1.081		0.887	1.37		0.871	1.012
		0.949	0.94		0.862	0.862		0.937	0.947		0.873	0.844		0.969	1.075		0.875	0.876		0.781	1.377		0.808	1.065		0.883	1.369		0.863	1.01
		0.948	0.932		0.849	0.858		0.93	0.94		0.867	0.842		0.956	1.073		0.854	0.866		0.761	1.363		0.802	1.046		0.862	1.338		0.862	1.001
		0.941	0.925		0.843	0.851		0.928	0.938		0.858	0.842		0.935	1.064		0.852	0.859		0.759	1.359		0.802	1.037		0.858	1.333		0.85	0.991
		0.927	0.92		0.835	0.847		0.914	0.919		0.847	0.84		0.922	1.063		0.841	0.856		0.756	1.351		0.79	1.011		0.849	1.32		0.842	0.985
		0.925	0.917		0.823	0.83		0.911	0.9		0.841	0.832		0.911	1.053		0.832	0.847		0.748	1.339		0.781	1.005		0.839	1.3		0.836	0.979
		0.916	0.898		0.822	0.813		0.907	0.893		0.828	0.816		0.906	1.043		0.826	0.837		0.741	1.327		0.766	0.99		0.827	1.294		0.826	0.962
		0.908	0.887		0.809	0.803		0.885	0.878		0.82	0.816		0.899	1.029		0.807	0.832		0.723	1.305		0.75	0.988		0.81	1.294		0.815	0.949
