# Supplementary material for: Transcriptional repression of GIF1 by the KIX-PPD-MYC repressor complex controls seed size in Arabidopsis
Source: Nat Commun. 2020 Apr 15;11:1846. doi: 10.1038/s41467-020-15603-3 (PMC7160150; doi:10.1038/s41467-020-15603-3)
Supplement: Supplementary file 5 — Source Data [file 41467_2020_15603_MOESM5_ESM.zip › Excel 25 corresponds to Fig. 4b.xlsx]

## Sheet: Sheet1
		NC	NC	NC	NC	NC	GIF1pro:LUC	GIF1pro:LUC	GIF1pro:LUC	GIF1pro:LUC	GIF1pro:LUC	GIF1pro:LUC+K8+K9	GIF1pro:LUC+K8+K9	GIF1pro:LUC+K8+K9	GIF1pro:LUC+K8+K9	GIF1pro:LUC+K8+K9	GIF1pro:LUC+P1+P2	GIF1pro:LUC+P1+P2	GIF1pro:LUC+P1+P2	GIF1pro:LUC+P1+P2	GIF1pro:LUC+P1+P2	GIF1pro:LUC+TPL	GIF1pro:LUC+TPL	GIF1pro:LUC+TPL	GIF1pro:LUC+TPL	GIF1pro:LUC+TPL	GIF1pro:LUC+M3+M4	GIF1pro:LUC+M3+M4	GIF1pro:LUC+M3+M4	GIF1pro:LUC+M3+M4	GIF1pro:LUC+M3+M4
	Col-0	0.0024	0.0046	0.0013	0.0022	0.0016	1	1	1	1	1	0.869	0.803	0.785	0.975	0.77	0.795	0.879	0.982	0.894	0.748	0.643	0.871	0.801	0.856	0.73	0.664	0.578	0.623	0.693	0.792
	myc3 myc4	0.0016	0.0009	0.0016	0.0024	0.0019	1	1	1	1	1	0.909	1.045	1.042	1.096	0.88	0.942	0.96	1.109	1.128	0.924	1.021	0.972	1.045	1.125	0.899
