# Supplementary material for: Transcriptional repression of GIF1 by the KIX-PPD-MYC repressor complex controls seed size in Arabidopsis
Source: Nat Commun. 2020 Apr 15;11:1846. doi: 10.1038/s41467-020-15603-3 (PMC7160150; doi:10.1038/s41467-020-15603-3)
Supplement: Supplementary file 5 — Source Data [file 41467_2020_15603_MOESM5_ESM.zip › Excel 26 corresponds to Supplementary Fig. 3a-b.xlsx]

## Sheet: F1 seeds
	Col-0/Col-0	Col-0/kix8-1	kix8-1/Col-0	kix8-1/kix8-1
	1.1108	1.122	1.1617	1.1579
	1.1041	1.1183	1.161	1.1553
	1.1002	1.1109	1.1551	1.1498
	1.0982	1.1098	1.1428	1.1492
	1.0918	1.106	1.1412	1.1458
	1.0883	1.1042	1.1352	1.1428
	1.0878	1.1012	1.134	1.1306
	1.0793	1.0988	1.1318	1.1305
	1.0777	1.092	1.1279	1.1287
	1.0751	1.0894	1.1265	1.127
	1.0739	1.0874	1.1252	1.1222
	1.0689	1.0825	1.1208	1.1221
	1.0662	1.0821	1.1198	1.1168
	1.0647	1.0793	1.1188	1.1149
	1.0638	1.0745	1.1123	1.1129
	1.0607	1.0712	1.1114	1.1116
	1.0591	1.0675	1.1105	1.1105
	1.0526	1.06	1.1092	1.1086
	1.052	1.0578	1.1059	1.1081
	1.0507	1.0577	1.1019	1.1019
	1.0501	1.0524	1.1016	1.1019
	1.0466	1.0514	1.0944	1.1
	1.043	1.0508	1.094	1.098
	1.041	1.0456	1.0914	1.0934
	1.0369	1.0455	1.0912	1.0931
	1.0366	1.0453	1.0908	1.0919
	1.0345	1.0451	1.09	1.0916
	1.0292	1.0438	1.0895	1.0903
	1.029	1.0422	1.0879	1.0894
	1.0278	1.0378	1.0862	1.0884
	1.0273	1.0367	1.0841	1.0881
	1.0239	1.0354	1.0825	1.088
	1.0202	1.0323	1.0801	1.0837
	1.0198	1.0299	1.0796	1.0824
	1.0191	1.0292	1.0789	1.0817
	1.0189	1.0288	1.0785	1.0803
	1.0182	1.0287	1.0782	1.0788
	1.0164	1.0248	1.0769	1.0783
	1.0105	1.0248	1.0765	1.0773
	1.0104	1.0217	1.0761	1.076
	1.0094	1.0199	1.0746	1.076
	1.0081	1.0198	1.0737	1.0729
	1.007	1.0194	1.0686	1.0724
	1.0068	1.0192	1.0685	1.0718
	1.0067	1.019	1.0675	1.0716
	1.0043	1.0185	1.066	1.0715
	1.0032	1.0155	1.0653	1.0667
	1.0017	1.013	1.0653	1.0663
	1.0012	1.0124	1.0646	1.0647
	1.001	1.0115	1.0645	1.0642
	0.9996	1.0089	1.0601	1.0629
	0.9988	1.006	1.0598	1.0626
	0.9984	1.0054	1.0596	1.0621
	0.9976	1.0052	1.055	1.0584
	0.9969	1.005	1.0539	1.0563
	0.9965	1.0028	1.0531	1.0551
	0.9939	1.0015	1.0513	1.0531
	0.9909	0.9977	1.0494	1.0526
	0.9879	0.9974	1.0482	1.0526
	0.9866	0.9952	1.0477	1.0504
	0.9865	0.9952	1.0458	1.0489
	0.9863	0.9943	1.0446	1.0482
	0.9855	0.9935	1.0428	1.0478
	0.9817	0.9929	1.0427	1.0467
	0.9799	0.9897	1.0424	1.0455
	0.9786	0.9883	1.0383	1.0452
	0.9781	0.9875	1.0373	1.0446
	0.9777	0.9866	1.037	1.0442
	0.9771	0.9842	1.036	1.0409
	0.9738	0.9836	1.0342	1.0404
	0.973	0.9832	1.0298	1.0397
	0.9703	0.9814	1.0284	1.039
	0.969	0.9805	1.0279	1.0356
	0.9659	0.9769	1.0261	1.035
	0.9631	0.9752	1.0252	1.0289
	0.9629	0.9749	1.0239	1.0269
	0.962	0.9725	1.021	1.0238
	0.957	0.9687	1.021	1.0205
	0.9566	0.9647	1.019	1.0203
	0.9531	0.9594	1.0173	1.0202
	0.9459	0.9591	1.0166	1.0201
	0.9454	0.9586	1.0166	1.0189
	0.9441	0.9563	1.0162	1.0167
	0.9398	0.9516	1.0162	1.014
	0.9395	0.9477	1.0125	1.0131
	0.9351	0.9453	1.0122	1.0113
	0.9345	0.945	1.0096	1.0086
	0.931	0.943	1.0085	1.0053
	0.9281	0.9423	1.0043	1.0046
	0.9252	0.9411	0.9982	1.0033
	0.9231	0.9406	0.9973	0.999
	0.9215	0.9359	0.9962	0.9985
	0.919	0.932	0.9936	0.9981
	0.9181	0.9299	0.9897	0.9933
	0.9162	0.9274	0.9891	0.9872
	0.9124	0.9198	0.9852	0.984
	0.9044	0.9169	0.9843	0.9813
	0.9003	0.9135	0.983	0.9789
	0.8939	0.9054	0.9724	0.9772
	0.8928	0.9043	0.9723	0.9724

## Sheet: F2 seeds
	Col-0/Col-0	Col-0/kix8-1	kix8-1/Col-0	kix8-1/kix8-1
	1.0943	1.1053	1.0765	1.1524
	1.0894	1.1027	1.073	1.1469
	1.0859	1.0968	1.0677	1.1459
	1.0854	1.0921	1.0617	1.1439
	1.0843	1.0904	1.0602	1.1415
	1.0799	1.0888	1.0599	1.1359
	1.0759	1.0847	1.0543	1.1338
	1.0739	1.0843	1.0517	1.1333
	1.0704	1.0822	1.0479	1.1324
	1.0652	1.0783	1.045	1.1285
	1.065	1.0766	1.0443	1.1272
	1.0606	1.0757	1.0435	1.1255
	1.0558	1.0747	1.0426	1.1238
	1.0535	1.0741	1.0396	1.122
	1.0533	1.0712	1.0385	1.1218
	1.0523	1.0694	1.0356	1.1141
	1.0473	1.0627	1.0339	1.1135
	1.0447	1.0597	1.0334	1.1122
	1.0431	1.0596	1.0325	1.108
	1.0415	1.0499	1.0303	1.1002
	1.0395	1.0471	1.0294	1.0995
	1.0379	1.044	1.0278	1.0977
	1.0378	1.0435	1.0241	1.0968
	1.0341	1.0426	1.022	1.088
	1.034	1.0419	1.0218	1.0873
	1.0337	1.0417	1.0186	1.087
	1.0311	1.0372	1.0166	1.0855
	1.0294	1.0357	1.0165	1.0839
	1.0291	1.0348	1.0163	1.083
	1.0259	1.0343	1.0151	1.0821
	1.0228	1.034	1.0142	1.082
	1.0205	1.034	1.0111	1.082
	1.0183	1.033	1.0055	1.0817
	1.0172	1.03	1.0042	1.0817
	1.0167	1.0283	1.0041	1.0795
	1.0131	1.0279	1.0038	1.0787
	1.0131	1.0261	1.0034	1.0767
	1.0113	1.0259	1.0013	1.0766
	1.0105	1.0249	1.0001	1.0766
	1.0101	1.0221	0.9997	1.0743
	1.0101	1.0206	0.9984	1.074
	1.0083	1.015	0.9967	1.0735
	1.0075	1.0147	0.9955	1.0715
	1.0055	1.014	0.9948	1.0693
	1.005	1.0136	0.9946	1.0692
	1.0044	1.0135	0.9934	1.0679
	1.0022	1.0122	0.9933	1.0673
	1.0008	1.0084	0.9901	1.0658
	1.0007	1.0082	0.9839	1.0658
	0.9994	1.007	0.9831	1.0654
	0.9975	1.0054	0.9829	1.065
	0.9971	1.0037	0.9829	1.0603
	0.9962	1.0036	0.9809	1.0602
	0.9952	1.0036	0.9792	1.0599
	0.9939	1.0022	0.9788	1.0591
	0.9931	1.0014	0.978	1.0589
	0.9912	1.0011	0.9776	1.0581
	0.989	1.001	0.9774	1.0563
	0.9869	0.997	0.9773	1.0555
	0.9863	0.9919	0.9744	1.0544
	0.9852	0.9919	0.9742	1.0518
	0.9835	0.9916	0.9716	1.0518
	0.9831	0.9909	0.9708	1.051
	0.9829	0.9905	0.9705	1.0501
	0.9825	0.9891	0.9704	1.0499
	0.9818	0.9857	0.9701	1.0487
	0.9807	0.9851	0.9691	1.0441
	0.98	0.9844	0.9682	1.0411
	0.979	0.9828	0.9666	1.041
	0.9778	0.9819	0.9665	1.0386
	0.9776	0.9817	0.9664	1.0378
	0.974	0.9796	0.9653	1.0348
	0.9738	0.9794	0.9647	1.0347
	0.9722	0.9775	0.9629	1.0335
	0.9703	0.9771	0.9604	1.0315
	0.9701	0.9767	0.9603	1.0289
	0.9683	0.975	0.9574	1.0266
	0.9681	0.9735	0.9569	1.0257
	0.9599	0.9721	0.9559	1.0253
	0.9576	0.9708	0.9538	1.0231
	0.9573	0.9697	0.9468	1.0221
	0.9557	0.9659	0.9457	1.0216
	0.9523	0.9632	0.9402	1.0142
	0.9508	0.9629	0.9399	1.0111
	0.9493	0.962	0.937	1.0108
	0.9485	0.9593	0.9338	1.0091
	0.9432	0.9574	0.9312	1.0085
	0.9431	0.9569	0.9308	1.0028
	0.9401	0.9552	0.9273	1.0018
	0.9392	0.9534	0.9269	0.9965
	0.9361	0.9505	0.9231	0.9952
	0.9332	0.9452	0.9128	0.9944
	0.9325	0.9439	0.9094	0.9893
	0.9306	0.9414	0.9062	0.9867
	0.9274	0.937	0.9047	0.9796
	0.9208	0.9355	0.9024	0.9763
	0.9189	0.9282	0.9015	0.9759
	0.9172	0.9255	0.8933	0.9712
	0.9098	0.9201	0.8911	0.9692
	0.9056	0.9197	0.8905	0.9652
