# Supplementary material for: Transcriptional repression of GIF1 by the KIX-PPD-MYC repressor complex controls seed size in Arabidopsis
Source: Nat Commun. 2020 Apr 15;11:1846. doi: 10.1038/s41467-020-15603-3 (PMC7160150; doi:10.1038/s41467-020-15603-3)
Supplement: Supplementary file 5 — Source Data [file 41467_2020_15603_MOESM5_ESM.zip › Excel 27 corresponds to Supplementary Fig. 3c-d.xlsx]

## Sheet: F1 seeds
	Col-0/Col-0	Col-0/ppd2-1	ppd2-1/Col-0	ppd2-1/ppd2-1
	1.1075	1.0809	1.1524	1.1676
	1.101	1.0789	1.148	1.1652
	1.0979	1.0758	1.1446	1.1622
	1.0935	1.0629	1.1408	1.1552
	1.0919	1.0608	1.1402	1.15
	1.0897	1.0601	1.1374	1.1464
	1.0853	1.0564	1.1347	1.1433
	1.0837	1.0523	1.1317	1.142
	1.083	1.0514	1.1304	1.1412
	1.0748	1.046	1.1273	1.1371
	1.0731	1.0428	1.1257	1.129
	1.0714	1.0421	1.1181	1.1249
	1.0683	1.0378	1.1158	1.1246
	1.0677	1.0374	1.1156	1.123
	1.0662	1.036	1.1152	1.1177
	1.0642	1.0307	1.1137	1.1176
	1.0577	1.0301	1.1101	1.1151
	1.0564	1.0264	1.1098	1.1139
	1.0548	1.022	1.108	1.1097
	1.0524	1.022	1.1048	1.1094
	1.0486	1.0216	1.0997	1.1072
	1.0474	1.0214	1.0983	1.1067
	1.0458	1.02	1.0958	1.106
	1.0453	1.0182	1.0946	1.1023
	1.0446	1.0169	1.0936	1.1013
	1.044	1.0162	1.0905	1.1008
	1.0408	1.0159	1.0869	1.0995
	1.0371	1.0154	1.0857	1.0963
	1.0332	1.0139	1.0849	1.0926
	1.0331	1.0138	1.0845	1.0925
	1.0289	1.0128	1.0833	1.0877
	1.0264	1.0078	1.08	1.0859
	1.0253	1.0062	1.0765	1.0856
	1.0242	1.0053	1.0758	1.0853
	1.024	1.0052	1.0757	1.0816
	1.0175	1.0044	1.075	1.0804
	1.0132	1.0027	1.0748	1.0796
	1.012	1.0006	1.0734	1.0789
	1.0112	1.0003	1.0727	1.078
	1.0103	0.9996	1.0707	1.0779
	1.0099	0.9993	1.068	1.0753
	1.0093	0.9959	1.0675	1.0749
	1.0086	0.9956	1.0675	1.0719
	1.0084	0.9943	1.0653	1.0682
	1.0076	0.9927	1.0637	1.0675
	1.0071	0.9907	1.0637	1.0655
	1.0027	0.9905	1.0615	1.0652
	1.0022	0.9901	1.0607	1.0648
	1.0021	0.9898	1.0583	1.0642
	0.9965	0.9895	1.0581	1.0621
	0.9961	0.9887	1.0577	1.0604
	0.996	0.9873	1.0545	1.0595
	0.9944	0.9872	1.0534	1.0593
	0.9927	0.9871	1.0519	1.0587
	0.9919	0.9861	1.0512	1.0581
	0.9898	0.9848	1.051	1.0553
	0.9896	0.9847	1.0508	1.0526
	0.9881	0.9797	1.0507	1.0489
	0.9841	0.9793	1.0501	1.0482
	0.9822	0.9773	1.05	1.0469
	0.9818	0.9761	1.05	1.0447
	0.9817	0.9747	1.0485	1.0441
	0.9802	0.974	1.0465	1.0428
	0.979	0.9729	1.0447	1.0426
	0.9786	0.9724	1.0421	1.0417
	0.9785	0.9722	1.0391	1.0368
	0.9766	0.9712	1.039	1.0367
	0.9753	0.9696	1.0386	1.0364
	0.9747	0.9682	1.0365	1.0354
	0.974	0.9681	1.0361	1.0346
	0.9738	0.9635	1.0351	1.0323
	0.9722	0.9617	1.0329	1.0313
	0.9717	0.958	1.0328	1.0299
	0.9689	0.9569	1.0294	1.0295
	0.9661	0.9566	1.0277	1.0286
	0.9627	0.9545	1.0231	1.0234
	0.9606	0.9545	1.0202	1.0232
	0.9557	0.9501	1.018	1.0176
	0.9557	0.9484	1.0166	1.0149
	0.9543	0.9444	1.0111	1.0099
	0.948	0.9431	1.0093	1.0089
	0.9473	0.9399	1.0086	1.0059
	0.9468	0.9379	1.0078	1.0053
	0.9453	0.9373	1.005	1.0039
	0.9407	0.9334	1.0034	0.9958
	0.9382	0.9308	1.0003	0.9956
	0.9358	0.9305	0.9983	0.9935
	0.9329	0.9249	0.9979	0.9909
	0.9283	0.9214	0.9976	0.9885
	0.9279	0.9189	0.9929	0.9818
	0.9275	0.9159	0.9908	0.9803
	0.9249	0.915	0.9907	0.978
	0.9183	0.9118	0.9876	0.9747
	0.911	0.9099	0.9838	0.9701
	0.908	0.9077	0.9793	0.967
	0.9038	0.9063	0.9762	0.9648
	0.8987	0.9061	0.9732	0.9637
	0.8959	0.9035	0.9725	0.9608
	0.8922	0.9003	0.9656	0.9533
	0.8915	0.8929	0.9652	0.9523

## Sheet: F2 seeds
	Col-0/Col-0	Col-0/ppd2-1	ppd2-1/Col-0	ppd2-1/ppd2-1
	1.0868	1.0918	1.0805	1.1524
	1.0845	1.0868	1.0764	1.1503
	1.0792	1.0834	1.0754	1.1465
	1.0774	1.0806	1.069	1.1386
	1.0756	1.0771	1.0673	1.1374
	1.071	1.0738	1.063	1.1347
	1.0693	1.07	1.0606	1.1287
	1.0671	1.0695	1.0558	1.1277
	1.0649	1.0674	1.0535	1.1247
	1.0598	1.0651	1.0531	1.1222
	1.0596	1.0628	1.051	1.1204
	1.0595	1.0599	1.0503	1.1154
	1.059	1.0513	1.0451	1.1113
	1.0557	1.0487	1.0442	1.1109
	1.0506	1.0438	1.0413	1.1083
	1.043	1.0404	1.0403	1.1071
	1.0412	1.0397	1.038	1.1063
	1.0402	1.0336	1.0364	1.1015
	1.0397	1.0331	1.0323	1.0991
	1.0391	1.0316	1.0307	1.09496
	1.0388	1.0291	1.0267	1.0947
	1.0367	1.0284	1.026	1.0945
	1.0327	1.028	1.0234	1.0887
	1.031	1.0278	1.0227	1.0877
	1.0308	1.0232	1.0161	1.0876
	1.0288	1.0215	1.015	1.0864
	1.0267	1.0212	1.013	1.0839
	1.0242	1.0199	1.0112	1.0827
	1.0226	1.0183	1.011	1.0814
	1.0221	1.0167	1.0091	1.0802
	1.0215	1.0158	1.007	1.0789
	1.0201	1.0157	1.0068	1.0785
	1.0196	1.015	1.0066	1.0781
	1.0195	1.0141	1.0066	1.0779
	1.0195	1.0129	1.0057	1.0776
	1.0186	1.0116	1.0046	1.0773
	1.0184	1.0112	1.0026	1.0759
	1.017	1.0106	1.0015	1.0744
	1.0146	1.0099	1.0009	1.0731
	1.0144	1.0094	0.9991	1.0723
	1.0141	1.0094	0.9965	1.0721
	1.0134	1.0076	0.9957	1.072
	1.0131	1.0067	0.9957	1.0703
	1.0122	1.0017	0.995	1.068
	1.0102	1.0016	0.9931	1.0669
	1.0101	0.9993	0.9907	1.0656
	1.0092	0.9992	0.9874	1.0651
	1.0087	0.9988	0.9856	1.0638
	1.0078	0.9984	0.9832	1.0619
	1.0069	0.9978	0.9824	1.0614
	1.0067	0.9966	0.981	1.061
	1.0038	0.9966	0.9799	1.0609
	1.0028	0.9953	0.9797	1.0599
	1	0.9953	0.9796	1.0575
	0.9995	0.9934	0.9778	1.057
	0.9987	0.9921	0.9773	1.0569
	0.9955	0.9918	0.9767	1.0566
	0.9948	0.9899	0.9766	1.0564
	0.9946	0.9886	0.9764	1.0558
	0.9936	0.9882	0.9762	1.0557
	0.9933	0.9879	0.9749	1.0547
	0.9922	0.9875	0.9706	1.0509
	0.9899	0.9865	0.9705	1.0508
	0.9878	0.9864	0.9702	1.0504
	0.9865	0.9854	0.9644	1.0501
	0.9852	0.9853	0.963	1.0455
	0.9846	0.9852	0.9627	1.0449
	0.9839	0.98	0.9607	1.0427
	0.9828	0.9781	0.9594	1.0423
	0.982	0.9775	0.9593	1.0395
	0.9804	0.9771	0.9574	1.0379
	0.9753	0.9709	0.954	1.0368
	0.9734	0.9626	0.9522	1.0349
	0.9705	0.9623	0.9501	1.0346
	0.9683	0.9607	0.9485	1.0325
	0.9678	0.9596	0.948	1.0323
	0.9671	0.9581	0.9454	1.0292
	0.9647	0.9564	0.9422	1.026
	0.9627	0.9558	0.9415	1.0238
	0.9605	0.9545	0.9414	1.0228
	0.9597	0.952	0.9394	1.0219
	0.9549	0.9494	0.937	1.0214
	0.9526	0.9485	0.9338	1.0199
	0.9525	0.9474	0.933	1.0182
	0.948	0.9439	0.9329	1.0147
	0.945	0.942	0.9248	1.0082
	0.9419	0.9417	0.9237	1.0081
	0.9398	0.9367	0.9207	1.0064
	0.936	0.9351	0.9183	1.0012
	0.9342	0.9339	0.9129	1.0005
	0.9299	0.9302	0.9122	0.9998
	0.9292	0.9298	0.911	0.9958
	0.9271	0.928	0.9063	0.9922
	0.9206	0.925	0.9023	0.9916
	0.9195	0.9198	0.8977	0.9907
	0.9174	0.9158	0.8933	0.9859
	0.9147	0.9141	0.8915	0.982
	0.9117	0.911	0.8857	0.9777
	0.9056	0.9079	0.881	0.9759
	0.9033	0.9033	0.8753	0.9693
