# Supplementary material for: Transcriptional repression of GIF1 by the KIX-PPD-MYC repressor complex controls seed size in Arabidopsis
Source: Nat Commun. 2020 Apr 15;11:1846. doi: 10.1038/s41467-020-15603-3 (PMC7160150; doi:10.1038/s41467-020-15603-3)
Supplement: Supplementary file 5 — Source Data [file 41467_2020_15603_MOESM5_ESM.zip › Excel 3 corresponds to Fig. 5c.xlsx]

## Sheet: Sheet1
	Col-0	gif1	35S:GIF1 #4	35S:GIF1 #7
	1.098	0.974155	1.23644	1.28654
	1.094	0.973614	1.2341	1.28132
	1.09	0.96911	1.22653	1.2788
	1.088	0.958481	1.22455	1.27609
	1.085	0.956679	1.2195	1.27465
	1.084	0.952536	1.21806	1.27213
	1.077	0.951815	1.21716	1.26042
	1.076	0.947671	1.20743	1.25988
	1.072	0.94605	1.20293	1.25555
	1.066	0.94587	1.19662	1.25519
	1.063	0.942627	1.19662	1.24943
	1.06	0.940465	1.1914	1.24907
	1.059	0.939024	1.18617	1.2442
	1.058	0.936681	1.18329	1.24222
	1.055	0.920287	1.18113	1.24024
	1.054	0.914522	1.17987	1.237
	1.052	0.913981	1.17843	1.22979
	1.051	0.910018	1.17194	1.22745
	1.047	0.909117	1.17032	1.22709
	1.042	0.907495	1.16888	1.22439
	1.041	0.906595	1.16762	1.22096
	1.04	0.903352	1.16365	1.21628
	1.039	0.90101	1.16041	1.21538
	1.038	0.900289	1.15789	1.21304
	1.035	0.900109	1.15753	1.20547
	1.032	0.899929	1.15248	1.20511
	1.031	0.895785	1.14888	1.20025
	1.03	0.892902	1.14113	1.19646
	1.03	0.882273	1.13987	1.19592
	1.028	0.874526	1.13509	1.19538
	1.027	0.868761	1.13429	1.1943
	1.026	0.866779	1.13411	1.19286
	1.025	0.863716	1.12825	1.19106
	1.024	0.863536	1.12698	1.18926
	1.024	0.863176	1.12222	1.18619
	1.023	0.862095	1.11879	1.18564
	1.021	0.861915	1.11788	1.18439
	1.02	0.857771	1.11699	1.18367
	1.02	0.857602	1.11617	1.18123
	1.019	0.855249	1.11465	1.17537
	1.018	0.853617	1.11375	1.17213
	1.017	0.850204	1.10906	1.16854
	1.016	0.848032	1.10654	1.16457
	1.015	0.846601	1.106	1.16456
	1.012	0.843899	1.10266	1.15989
	1.012	0.839215	1.10078	1.15881
	1.01	0.835611	1.1006	1.15681
	1.01	0.83453	1.09654	1.15448
	1.008	0.833269	1.09649	1.15322
	1.004	0.829677	1.09627	1.15142
	1.004	0.824812	1.09375	1.14944
	1.002	0.824441	1.09051	1.14836
	0.996	0.82282	1.08817	1.14656
	0.996	0.82193	1.08512	1.14566
	0.994	0.815794	1.08205	1.14512
	0.992	0.814713	1.08169	1.14187
	0.989	0.81183	1.08068	1.14169
	0.989	0.81129	1.07988	1.13963
	0.988	0.809668	1.07827	1.13755
	0.988	0.808587	1.07591	1.13629
	0.987	0.807867	1.07429	1.13413
	0.983	0.805344	1.07429	1.13269
	0.982	0.798859	1.07295	1.1325
	0.982	0.793274	1.06835	1.12476
	0.98	0.7904	1.06727	1.12007
	0.98	0.784452	1.06709	1.11953
	0.974	0.783734	1.06699	1.11935
	0.973	0.783185	1.06529	1.11809
	0.972	0.779499	1.06384	1.11773
	0.971	0.779041	1.06186	1.11611
	0.971	0.776881	1.06168	1.11413
	0.97	0.776338	1.0615	1.11143
	0.969	0.775978	1.05195	1.1062
	0.968	0.773734	1.05159	1.10548
	0.968	0.773276	1.0379	1.10458
	0.966	0.769408	1.03664	1.10296
	0.962	0.768772	1.03556	1.10188
	0.958	0.768051	1.03538	1.09647
	0.957	0.764988	1.02709	1.09395
	0.954	0.764448	1.02457	1.09215
	0.953	0.761205	1.01628	1.09071
	0.952	0.759944	1.00439	1.08801
	0.951	0.756436	1.00331	1.08746
	0.949	0.75544	1.00115	1.0853
	0.944	0.754899	1.00025	1.0853
	0.939	0.74481	0.993041	1.0817
	0.935	0.742108	0.988177	1.07575
	0.935	0.741387	0.983673	1.06098
	0.934	0.734721	0.982231	1.0545
	0.933	0.73292	0.98115	1.05125
	0.931	0.728776	0.978628	1.05125
	0.93	0.726074	0.973403	1.04531
	0.929	0.721209	0.970341	1.04351
	0.922	0.717066	0.967638	1.04008
	0.917	0.715264	0.966737	1.03846
	0.915	0.71058	0.964395	1.03089
	0.913	0.709499	0.963495	1.02837
	0.91	0.706076	0.956108	1.02287
	0.906	0.703193	0.94764	1.01891
	0.902	0.692833	0.940974	1.01873
