# Supplementary material for: Transcriptional repression of GIF1 by the KIX-PPD-MYC repressor complex controls seed size in Arabidopsis
Source: Nat Commun. 2020 Apr 15;11:1846. doi: 10.1038/s41467-020-15603-3 (PMC7160150; doi:10.1038/s41467-020-15603-3)
Supplement: Supplementary file 5 — Source Data [file 41467_2020_15603_MOESM5_ESM.zip › Excel 4 corresponds to Fig. 7c.xlsx]

## Sheet: Sheet1
	Col-0	gif1	myc3 myc4	gif1 myc3 myc4	kix8-1 kix9-1	gif1 kix8-1 kix9-1	ppd1-2 ppd2-cr	gif1ppd1-2 ppd2-cr	35S:SAP	35S:SAP;gif1
	1.093	0.974155	1.21331	1.01161	1.21609	1.03903	1.49022	1.20327	1.32913	1.06708
	1.087	0.956679	1.20142	0.980446	1.20168	1.02336	1.48121	1.17949	1.3095	1.04744
	1.085	0.952536	1.20124	0.978645	1.20114	1.02318	1.47869	1.17174	1.30481	1.03699
	1.084	0.951815	1.19944	0.977564	1.19969	1.01399	1.47436	1.17066	1.29887	1.03375
	1.083	0.94605	1.19422	0.969637	1.19753	1.01129	1.45491	1.15607	1.29346	1.02744
	1.079	0.942627	1.18449	0.960628	1.18925	1.0003	1.45184	1.14886	1.27563	1.02114
	1.075	0.940465	1.18125	0.958286	1.1833	0.999577	1.44608	1.1449	1.26734	1.0069
	1.071	0.939024	1.18107	0.957746	1.18312	0.995253	1.44157	1.14039	1.26608	1.00492
	1.069	0.936681	1.1753	0.953062	1.18096	0.99201	1.43527	1.13337	1.26518	1.00168
	1.067	0.920287	1.1744	0.952701	1.17645	0.985164	1.43383	1.13264	1.26103	1.00078
	1.064	0.914522	1.17152	0.950539	1.17267	0.983182	1.43257	1.1303	1.25437	0.998797
	1.061	0.913981	1.16773	0.934685	1.16997	0.97994	1.43185	1.1303	1.24806	0.992672
	1.06	0.909117	1.16144	0.930902	1.16889	0.975255	1.42518	1.12111	1.24482	0.983844
	1.057	0.906595	1.1526	0.92838	1.16186	0.960302	1.41707	1.11913	1.23887	0.971052
	1.054	0.903352	1.15188	0.926218	1.1606	0.959757	1.41491	1.11481	1.23707	0.970692
	1.053	0.90101	1.15062	0.920813	1.15988	0.956879	1.41185	1.11373	1.23473	0.969791
	1.052	0.900289	1.14995	0.919372	1.15772	0.952735	1.40644	1.11157	1.23437	0.969071
	1.046	0.900109	1.14954	0.91882	1.15718	0.948592	1.40572	1.10508	1.23004	0.967809
	1.044	0.899929	1.14846	0.915949	1.15682	0.947691	1.39996	1.09859	1.22572	0.964386
	1.042	0.895785	1.14756	0.912706	1.15357	0.943727	1.39599	1.09049	1.2222	0.964026
	1.041	0.892902	1.14684	0.911625	1.15339	0.943007	1.39509	1.08887	1.22212	0.95682
	1.041	0.882273	1.14522	0.911553	1.15285	0.937602	1.39365	1.08833	1.22176	0.955198
	1.041	0.874526	1.14413	0.903337	1.15267	0.934083	1.39113	1.08616	1.22121	0.952676
	1.04	0.868761	1.14251	0.897119	1.14871	0.931466	1.38951	1.08544	1.21275	0.952316
	1.039	0.866779	1.14215	0.896311	1.14799	0.930215	1.38392	1.08166	1.21022	0.948172
	1.037	0.863716	1.13603	0.893789	1.1424	0.926972	1.38338	1.08076	1.20202	0.946911
	1.035	0.863536	1.13386	0.890546	1.137	0.925351	1.38175	1.07662	1.20166	0.943488
	1.033	0.863176	1.1308	0.888462	1.13592	0.921374	1.38067	1.07643	1.19816	0.940785
	1.031	0.862095	1.13062	0.888024	1.13466	0.920293	1.37311	1.07589	1.19635	0.937362
	1.029	0.861915	1.13044	0.882699	1.13231	0.920126	1.37005	1.07535	1.19527	0.93484
	1.027	0.857771	1.13044	0.879916	1.12627	0.919946	1.36987	1.07247	1.19257	0.933579
	1.026	0.857602	1.12846	0.879196	1.12457	0.91994	1.36592	1.07193	1.18986	0.931057
	1.025	0.855249	1.1272	0.873611	1.12213	0.919759	1.36439	1.06895	1.18915	0.929795
	1.025	0.853617	1.12648	0.870728	1.12168	0.919755	1.36275	1.06887	1.18771	0.927453
	1.024	0.947671	1.19476	0.97396	1.19807	1.01255	1.47148	1.15913	1.29436	1.03321
	1.024	0.850204	1.12613	0.869875	1.1215	0.916703	1.36122	1.06869	1.18735	0.926733
	1.023	0.848032	1.12539	0.869827	1.12132	0.915983	1.35924	1.06761	1.18591	0.925832
	1.02	0.846601	1.12269	0.869181	1.11907	0.915622	1.35878	1.06472	1.18284	0.918986
	1.019	0.973614	1.21079	1.00819	1.20906	1.03327	1.49022	1.19066	1.32391	1.06456
	1.019	0.843899	1.12152	0.869136	1.1188	0.914797	1.35816	1.06076	1.18013	0.916904
	1.019	0.839215	1.11918	0.864255	1.11808	0.914257	1.3579	1.0604	1.17978	0.916103
	1.016	0.835611	1.11873	0.864136	1.11807	0.91346	1.35752	1.05824	1.17924	0.915563
	1.013	0.83453	1.11791	0.861523	1.11772	0.912379	1.35583	1.05588	1.17843	0.913661
	1.012	0.833269	1.11775	0.860819	1.11717	0.910217	1.35546	1.05534	1.17672	0.913581
	1.011	0.829677	1.11696	0.859558	1.11682	0.908412	1.35366	1.05157	1.17365	0.91268
	1.009	0.907495	1.15513	0.92874	1.16294	0.962464	1.42032	1.11931	1.23905	0.978079
	1.007	0.958481	1.20413	0.991976	1.20276	1.02678	1.48535	1.18471	1.3185	1.05537
	1.007	0.824812	1.11675	0.857928	1.11654	0.907335	1.35275	1.04977	1.17258	0.910711
	1.006	0.824441	1.11624	0.856951	1.11654	0.906434	1.35185	1.04689	1.17203	0.910234
	1	0.910018	1.16701	0.931104	1.16979	0.978138	1.42842	1.1276	1.24644	0.99087
	0.999	0.94587	1.18791	0.968015	1.19627	1.00462	1.45347	1.14958	1.28121	1.02618
	0.999	0.82282	1.11495	0.856598	1.1161	0.904632	1.3479	1.04635	1.16997	0.907078
	0.998	0.96911	1.20521	1.00531	1.20384	1.03147	1.48752	1.1894	1.31922	1.05771
	0.997	0.82193	1.11297	0.85497	1.11321	0.903371	1.34753	1.04527	1.16969	0.902231
	0.997	0.815794	1.11224	0.852532	1.10457	0.89654	1.34141	1.04509	1.16817	0.901612
	0.996	0.814713	1.1117	0.847127	1.09916	0.895909	1.34068	1.04158	1.16807	0.90151
	0.994	0.81183	1.10756	0.846956	1.09898	0.895444	1.3405	1.04068	1.16789	0.901252
	0.993	0.81129	1.10378	0.846862	1.09846	0.894467	1.33672	1.0396	1.16266	0.89278
	0.991	0.703193	1.02577	0.728401	0.997552	0.760864	1.21799	0.913209	1.03889	0.788009
	0.99	0.809668	1.1027	0.846687	1.09837	0.894363	1.33654	1.03896	1.16212	0.890798
	0.99	0.808587	1.10162	0.845877	1.08745	0.889499	1.33006	1.0387	1.15906	0.8898
	0.984	0.807867	1.10144	0.842623	1.08691	0.888418	1.32969	1.03464	1.15852	0.88891
	0.983	0.805344	1.10135	0.841722	1.08547	0.887877	1.32663	1.03212	1.15789	0.883234
	0.982	0.798859	1.10035	0.834516	1.08277	0.887517	1.32483	1.03195	1.15654	0.881879
	0.982	0.706076	1.02685	0.73867	1.00025	0.763567	1.22304	0.91429	1.05006	0.791792
	0.978	0.793274	1.10035	0.834166	1.08025	0.887517	1.32367	1.02933	1.14915	0.881152
	0.977	0.7904	1.09891	0.833795	1.07935	0.887261	1.32069	1.02851	1.14753	0.878908
	0.977	0.784452	1.09513	0.833795	1.07899	0.886256	1.31925	1.02635	1.14609	0.87863
	0.976	0.717066	1.0409	0.752183	1.02512	0.779601	1.23538	0.93645	1.06682	0.808187
	0.973	0.783734	1.09297	0.82785	1.07845	0.885535	1.31907	1.02401	1.14519	0.878365
	0.972	0.783185	1.09153	0.82767	1.07827	0.882833	1.31762	1.02311	1.14402	0.877549
	0.97	0.779499	1.09099	0.826865	1.07791	0.881392	1.3169	1.02239	1.14357	0.874306
	0.968	0.779041	1.09	0.824164	1.07682	0.87977	1.31583	1.01104	1.13654	0.872598
	0.96	0.776881	1.08828	0.822986	1.07628	0.877608	1.31493	1.01095	1.12771	0.871428
	0.958	0.776338	1.08684	0.822806	1.07628	0.876167	1.30808	1.00653	1.12699	0.870523
	0.958	0.775978	1.0854	0.822274	1.07448	0.870582	1.3079	1.00599	1.12663	0.869268
	0.958	0.773734	1.0854	0.814698	1.07106	0.861034	1.30537	1.00563	1.12429	0.865298
	0.956	0.773276	1.08432	0.809296	1.06926	0.859772	1.30457	1.00437	1.12258	0.864397
	0.953	0.769408	1.0827	0.808753	1.06836	0.85707	1.29997	1.00041	1.12087	0.862415
	0.952	0.768772	1.07873	0.801006	1.06692	0.855088	1.29258	0.999506	1.12024	0.861334
	0.95	0.768051	1.07585	0.800826	1.06638	0.850584	1.29042	0.991399	1.11798	0.860349
	0.946	0.764988	1.07315	0.798664	1.06638	0.839054	1.28447	0.990678	1.11528	0.855485
	0.943	0.764448	1.06901	0.797763	1.05809	0.838333	1.28285	0.989417	1.1133	0.854308
	0.942	0.761205	1.06847	0.795781	1.0525	0.836532	1.28015	0.984913	1.11204	0.851786
	0.941	0.759944	1.0663	0.788755	1.04854	0.833829	1.27907	0.982931	1.1106	0.85161
	0.938	0.756436	1.06594	0.786593	1.04836	0.831847	1.27258	0.980049	1.10267	0.850798
	0.938	0.75544	1.0618	0.784972	1.0471	0.82302	1.26592	0.976085	1.10177	0.848003
	0.935	0.754899	1.05982	0.783711	1.04674	0.818696	1.26538	0.975185	1.09781	0.841517
	0.932	0.74481	1.05838	0.776684	1.04584	0.81275	1.26159	0.973743	1.0933	0.837193
	0.932	0.742108	1.05658	0.774162	1.03593	0.81221	1.25745	0.967077	1.09024	0.83377
	0.928	0.741387	1.05477	0.768757	1.03557	0.809147	1.25637	0.965816	1.08646	0.826383
	0.928	0.734721	1.05441	0.765334	1.03503	0.804823	1.25529	0.95897	1.08267	0.825663
	0.927	0.73292	1.04775	0.762992	1.03142	0.803742	1.24916	0.955187	1.07529	0.820078
	0.925	0.728776	1.04775	0.761911	1.02854	0.8014	1.24754	0.953565	1.07493	0.818997
	0.92	0.726074	1.04541	0.758488	1.02836	0.797617	1.24718	0.946719	1.07312	0.817195
	0.917	0.721209	1.0418	0.753444	1.02674	0.791852	1.2461	0.939333	1.0715	0.812511
	0.915	0.715264	1.03874	0.74912	1.02494	0.771494	1.2352	0.934648	1.06448	0.804043
	0.908	0.71058	1.0373	0.741373	1.02224	0.770052	1.22853	0.932306	1.06033	0.799539
	0.907	0.709499	1.02973	0.741013	1.00116	0.763927	1.22448	0.921677	1.05727	0.797197
	0.898	0.692833	1.01523	0.728221	0.990434	0.752577	1.20601	0.908885	1.03439	0.780803
