# Supplementary material for: Transcriptional repression of GIF1 by the KIX-PPD-MYC repressor complex controls seed size in Arabidopsis
Source: Nat Commun. 2020 Apr 15;11:1846. doi: 10.1038/s41467-020-15603-3 (PMC7160150; doi:10.1038/s41467-020-15603-3)
Supplement: Supplementary file 5 — Source Data [file 41467_2020_15603_MOESM5_ESM.zip › Excel 5 corresponds to Supplementary Fig. 9a.xlsx]

## Sheet: Sheet1
	Col-0	35S:Myc-KIX8 #2	35S:Myc-KIX8 #6	35S:Myc-KIX8 #11	35S:Myc-KIX9 #4	35S:Myc-KIX9 #9	35S:Myc-KIX9 #14	35S:Myc-PPD1 #1	35S:Myc-PPD1 #5	35S:Myc-PPD1 #8	35S:Myc-PPD2 #2	35S:Myc-PPD2 #5	35S:Myc-PPD2 #7
	1.09669	0.995388	0.994487	1.03376	1.00368	1.02944	0.985839	0.927828	0.976471	0.909271	0.984398	0.912154	0.945664
	1.09075	0.995388	0.989803	1.03358	1.00331	1.028	0.984758	0.924585	0.97503	0.906028	0.980435	0.911793	0.943862
	1.08932	0.991785	0.988181	1.0307	1.00313	1.02782	0.978993	0.921522	0.973048	0.905488	0.979714	0.909992	0.934313
	1.08927	0.990343	0.9862	1.02926	0.999532	1.02674	0.977732	0.920261	0.972507	0.902425	0.976831	0.905668	0.931611
	1.08516	0.990343	0.982236	1.02493	0.999171	1.02439	0.97557	0.920081	0.971246	0.89666	0.973769	0.902785	0.928909
	1.07634	0.989443	0.981696	1.02367	0.995928	1.02277	0.97503	0.91918	0.969445	0.895579	0.973228	0.902785	0.928728
	1.07543	0.987281	0.981696	1.02205	0.993947	1.02079	0.969625	0.917558	0.967283	0.894858	0.972688	0.899723	0.925305
	1.07201	0.98692	0.979534	1.02169	0.993406	1.01719	0.96458	0.916477	0.966742	0.893957	0.971246	0.89684	0.924044
	1.06589	0.98692	0.979534	1.02151	0.993406	1.01683	0.956113	0.915937	0.966202	0.891976	0.96386	0.896119	0.924044
	1.06444	0.98656	0.977912	1.02061	0.988181	1.01557	0.955933	0.913775	0.965481	0.891075	0.962418	0.895399	0.917919
	1.05724	0.985479	0.977192	1.01971	0.98674	1.0134	0.953951	0.913054	0.965301	0.890715	0.960257	0.895399	0.916117
	1.05482	0.985299	0.976111	1.01719	0.9862	1.00962	0.95251	0.911253	0.961157	0.886211	0.957914	0.895219	0.914316
	1.05448	0.982777	0.973769	1.01701	0.985119	1.00584	0.95251	0.903506	0.958455	0.88549	0.955572	0.895219	0.912154
	1.05382	0.982236	0.973769	1.01467	0.984218	1.0044	0.951068	0.900443	0.957734	0.884589	0.955212	0.894858	0.910712
	1.05291	0.981876	0.971427	1.0134	0.980074	1.00404	0.951068	0.895939	0.955032	0.882607	0.954852	0.894318	0.910352
	1.05147	0.979354	0.969805	1.0125	0.978453	1.00151	0.950528	0.895759	0.954672	0.882247	0.95287	0.888012	0.909631
	1.0512	0.978453	0.969625	1.01142	0.978092	1.00133	0.943862	0.893777	0.954491	0.882067	0.952149	0.888012	0.908731
	1.05102	0.977912	0.968364	1.00944	0.976291	0.998451	0.943682	0.889453	0.95305	0.881526	0.951249	0.887111	0.901704
	1.04823	0.974309	0.966202	1.00872	0.976111	0.996829	0.940259	0.886571	0.951068	0.881166	0.951068	0.883688	0.900083
	1.04589	0.973769	0.965121	1.00151	0.97575	0.996289	0.940259	0.88549	0.947465	0.880085	0.950348	0.882968	0.899542
	1.04283	0.972147	0.962058	1.00115	0.972327	0.995388	0.939538	0.884949	0.946564	0.878283	0.946925	0.881526	0.899182
	1.04273	0.969445	0.957734	0.996469	0.971607	0.993586	0.938998	0.881526	0.944763	0.878103	0.946204	0.879364	0.89684
	1.04064	0.969265	0.957374	0.995208	0.970346	0.990884	0.937556	0.881346	0.944042	0.876662	0.943862	0.873779	0.896299
	1.0394	0.968904	0.955392	0.993766	0.969805	0.988902	0.936836	0.880445	0.943141	0.875581	0.943502	0.872879	0.893957
	1.03508	0.968904	0.955032	0.989623	0.967463	0.985119	0.935214	0.878644	0.94152	0.868915	0.939178	0.871437	0.893777
	1.03238	0.966922	0.954672	0.987641	0.966922	0.980615	0.933953	0.877202	0.939718	0.867834	0.938817	0.869996	0.893777
	1.03131	0.966562	0.954311	0.98602	0.961338	0.979894	0.932512	0.876662	0.939178	0.867113	0.938637	0.869275	0.893597
	1.02923	0.965661	0.952149	0.985479	0.961157	0.979534	0.931071	0.873599	0.936655	0.866393	0.938457	0.868555	0.890895
	1.02877	0.96458	0.951789	0.980254	0.958455	0.978633	0.928008	0.872879	0.935935	0.864591	0.935755	0.865852	0.889453
	1.02851	0.960437	0.951068	0.978813	0.957374	0.977192	0.926927	0.872158	0.933953	0.864231	0.934674	0.865132	0.889273
	1.02625	0.959716	0.949267	0.973769	0.954491	0.97575	0.926747	0.870537	0.933052	0.864051	0.928188	0.864771	0.887652
	1.0249	0.959176	0.947825	0.971246	0.95341	0.972147	0.926026	0.870176	0.928909	0.862249	0.926026	0.86279	0.880085
	1.024	0.957734	0.947465	0.969805	0.946925	0.971427	0.925486	0.869456	0.928548	0.860267	0.924765	0.861889	0.879905
	1.02301	0.957554	0.946925	0.969625	0.946384	0.966382	0.924765	0.868915	0.926026	0.858105	0.924405	0.861709	0.879545
	1.01616	0.957014	0.946925	0.968364	0.944943	0.964761	0.923864	0.868555	0.925846	0.856664	0.924224	0.860087	0.879184
	1.01598	0.956473	0.944943	0.96368	0.944763	0.96458	0.923504	0.864952	0.923324	0.854682	0.922963	0.859547	0.878824
	1.01588	0.95287	0.944222	0.962599	0.939178	0.960257	0.922603	0.86351	0.920261	0.852701	0.917558	0.853061	0.877563
	1.0149	0.950528	0.942961	0.960797	0.939178	0.960076	0.922243	0.862249	0.914316	0.85252	0.917378	0.851439	0.877022
	1.01472	0.950168	0.94152	0.960076	0.938097	0.955392	0.922062	0.861528	0.912514	0.85252	0.915577	0.850899	0.872338
	1.01444	0.947825	0.940799	0.959716	0.937196	0.954672	0.921702	0.860808	0.910712	0.85252	0.915397	0.850359	0.868735
	1.01372	0.947645	0.939898	0.957914	0.935755	0.95323	0.918639	0.859186	0.90765	0.850719	0.915036	0.847116	0.866933
	1.01369	0.947645	0.937556	0.954131	0.935394	0.949987	0.916117	0.857565	0.905488	0.850178	0.912694	0.846215	0.865312
	1.01346	0.946024	0.935394	0.952149	0.934854	0.949987	0.915216	0.855763	0.904947	0.843873	0.907469	0.846215	0.861168
	1.01202	0.945664	0.935034	0.949807	0.934494	0.949267	0.914135	0.850359	0.902965	0.842972	0.906569	0.845674	0.860628
	1.01184	0.943321	0.928548	0.947105	0.927647	0.940439	0.913235	0.850178	0.902425	0.841891	0.903866	0.845134	0.857205
	1.00896	0.942421	0.926747	0.944763	0.926927	0.937376	0.90801	0.848737	0.899362	0.841891	0.902785	0.844954	0.855043
	1.00787	0.942421	0.926566	0.944222	0.925305	0.937196	0.90765	0.844774	0.898101	0.839729	0.900984	0.842972	0.853601
	1.00535	0.94134	0.923504	0.943862	0.921162	0.934313	0.905308	0.843512	0.895399	0.838828	0.900263	0.841891	0.85162
	1.00367	0.939718	0.922963	0.943321	0.920621	0.933773	0.903506	0.842431	0.891255	0.838648	0.899362	0.84117	0.850899
	1.00265	0.939358	0.922243	0.9417	0.920261	0.933052	0.902605	0.841891	0.887291	0.838648	0.898101	0.840089	0.849097
	1.00031	0.938097	0.920261	0.937556	0.920081	0.932151	0.902065	0.84117	0.886391	0.832342	0.896119	0.838648	0.848557
	0.998146	0.937376	0.920081	0.936655	0.918099	0.931431	0.900263	0.84063	0.88531	0.830361	0.895219	0.837927	0.848197
	0.996344	0.936475	0.917198	0.936295	0.914856	0.927647	0.900263	0.84027	0.884409	0.830361	0.892876	0.837387	0.847296
	0.99428	0.934133	0.917198	0.935034	0.914856	0.924945	0.900083	0.836666	0.883868	0.82946	0.891435	0.835946	0.845494
	0.993642	0.933413	0.913775	0.931251	0.913595	0.923324	0.899002	0.836306	0.883688	0.827658	0.888372	0.835045	0.843873
	0.992561	0.93053	0.910893	0.931071	0.910352	0.922423	0.898822	0.835045	0.883688	0.826397	0.88567	0.832342	0.843693
	0.986978	0.924224	0.910532	0.928008	0.904947	0.915937	0.895579	0.834324	0.883148	0.826037	0.88549	0.831622	0.843332
	0.986439	0.923143	0.90837	0.922243	0.897741	0.915757	0.893777	0.832342	0.882427	0.821893	0.882247	0.8291	0.841891
	0.98581	0.922603	0.90765	0.917198	0.89738	0.914316	0.891795	0.831442	0.881526	0.820812	0.879184	0.828199	0.839369
	0.985356	0.920982	0.90765	0.915036	0.89648	0.913955	0.891795	0.828559	0.875581	0.81793	0.878283	0.826577	0.839189
	0.983919	0.918279	0.905668	0.913775	0.895399	0.913595	0.891615	0.825677	0.87486	0.817029	0.873779	0.822434	0.839008
	0.983105	0.915937	0.905668	0.913235	0.894858	0.910172	0.889634	0.824776	0.8745	0.817029	0.869996	0.820992	0.838468
	0.982832	0.914676	0.904407	0.912154	0.894138	0.908731	0.886391	0.824776	0.870897	0.816668	0.865672	0.820632	0.837027
	0.98013	0.911793	0.903686	0.910352	0.894138	0.907289	0.88531	0.824415	0.870717	0.816668	0.864231	0.816849	0.836846
	0.979049	0.910532	0.902065	0.908911	0.892696	0.906388	0.884409	0.822253	0.870537	0.816128	0.862429	0.815588	0.835045
	0.974638	0.90801	0.900984	0.905488	0.892696	0.905308	0.884049	0.819551	0.866933	0.812525	0.862249	0.814867	0.832703
	0.973824	0.906208	0.897561	0.903866	0.892516	0.901884	0.882247	0.81865	0.866753	0.812164	0.861889	0.814146	0.83
	0.972923	0.905668	0.893777	0.902065	0.891255	0.899542	0.881887	0.817029	0.86333	0.812164	0.860087	0.813426	0.828739
	0.972563	0.905127	0.892336	0.898642	0.891075	0.89702	0.881526	0.815588	0.86297	0.811984	0.858646	0.813426	0.828379
	0.970761	0.903326	0.892336	0.898281	0.890895	0.896299	0.881346	0.815047	0.855043	0.810003	0.855403	0.812885	0.826397
	0.96914	0.903326	0.890715	0.898281	0.888913	0.893237	0.875401	0.813065	0.850719	0.808021	0.850178	0.809822	0.823515
	0.967698	0.898461	0.890354	0.89666	0.888012	0.891615	0.875041	0.811624	0.849278	0.80676	0.844774	0.809282	0.820992
	0.967698	0.89684	0.889453	0.896119	0.88585	0.888372	0.87486	0.811624	0.848917	0.805318	0.844413	0.80712	0.813606
	0.967518	0.895219	0.888913	0.893957	0.88585	0.888372	0.871077	0.811264	0.847296	0.803517	0.84027	0.805499	0.812525
	0.965536	0.890174	0.888372	0.893777	0.884589	0.88603	0.869275	0.809822	0.847116	0.803156	0.837567	0.803337	0.811083
	0.965356	0.88531	0.888012	0.893597	0.883508	0.883508	0.867294	0.80766	0.844954	0.802436	0.837207	0.802075	0.809462
	0.964275	0.884949	0.887111	0.893417	0.882968	0.882787	0.866753	0.80712	0.843152	0.802256	0.836486	0.800814	0.806219
	0.962294	0.884229	0.887111	0.892876	0.882067	0.881346	0.866753	0.80694	0.842792	0.799373	0.831802	0.794329	0.805138
	0.958784	0.883148	0.883868	0.891795	0.881346	0.880265	0.866213	0.803337	0.842251	0.799193	0.830721	0.790185	0.801715
	0.952029	0.882427	0.881346	0.890534	0.876842	0.879184	0.865492	0.801715	0.84045	0.798833	0.830361	0.789644	0.797571
	0.950943	0.882067	0.878644	0.888913	0.87468	0.879004	0.864952	0.799553	0.837387	0.797391	0.82946	0.788383	0.797031
	0.948241	0.880986	0.877743	0.888733	0.872338	0.877022	0.864771	0.798292	0.836846	0.791086	0.82928	0.788383	0.794869
	0.945992	0.880806	0.875401	0.888192	0.871437	0.87432	0.858646	0.795049	0.835405	0.785321	0.828379	0.785501	0.791986
	0.943197	0.875581	0.872698	0.887291	0.867474	0.87396	0.857205	0.792347	0.834324	0.781537	0.826938	0.783879	0.787122
	0.940314	0.875401	0.870176	0.887291	0.867294	0.873419	0.855583	0.790005	0.833423	0.779375	0.825677	0.779736	0.786942
	0.940134	0.875221	0.869456	0.887111	0.867113	0.871978	0.854142	0.788924	0.833063	0.775592	0.824776	0.778835	0.786041
	0.939233	0.873059	0.868735	0.88531	0.866753	0.870176	0.850539	0.787122	0.82982	0.774871	0.824776	0.777574	0.783519
	0.937342	0.872879	0.867474	0.884229	0.866753	0.868555	0.849638	0.786041	0.823515	0.770367	0.824055	0.775952	0.783519
	0.936531	0.872698	0.866573	0.879364	0.866033	0.866933	0.849458	0.78496	0.822253	0.769106	0.823154	0.775592	0.782798
	0.934008	0.872518	0.86351	0.879364	0.86315	0.866033	0.849278	0.78442	0.820452	0.768566	0.821893	0.774871	0.781717
	0.934008	0.870717	0.86297	0.879004	0.862249	0.864411	0.848917	0.783339	0.820452	0.768205	0.821533	0.774331	0.781177
	0.932207	0.868555	0.857385	0.879004	0.861168	0.864051	0.848197	0.782618	0.819551	0.767124	0.81865	0.774331	0.77343
	0.926261	0.868194	0.855763	0.875581	0.860808	0.86279	0.844233	0.782078	0.819191	0.766223	0.817209	0.774151	0.772889
	0.92446	0.868014	0.853962	0.875401	0.859727	0.862609	0.842972	0.77361	0.816128	0.765323	0.811624	0.771448	0.772709
	0.923199	0.867654	0.853601	0.87396	0.858466	0.861709	0.842431	0.772529	0.814867	0.765143	0.810543	0.770727	0.768385
	0.922658	0.867654	0.85252	0.873419	0.858105	0.858286	0.84099	0.772169	0.813606	0.763701	0.807841	0.767845	0.760819
	0.917974	0.866393	0.849097	0.869816	0.858105	0.856484	0.84045	0.768205	0.811804	0.7628	0.8073	0.767845	0.760278
	0.911488	0.866393	0.847656	0.869095	0.856664	0.849998	0.838828	0.765863	0.808922	0.7619	0.806219	0.766043	0.760098
	0.910496	0.865492	0.845674	0.867834	0.854863	0.846575	0.834504	0.764602	0.808381	0.757936	0.800454	0.765323	0.759918
	0.900047	0.862069	0.842071	0.864952	0.852881	0.843152	0.833964	0.7628	0.806399	0.756855	0.800094	0.76262	0.759017
