# Supplementary material for: Transcriptional repression of GIF1 by the KIX-PPD-MYC repressor complex controls seed size in Arabidopsis
Source: Nat Commun. 2020 Apr 15;11:1846. doi: 10.1038/s41467-020-15603-3 (PMC7160150; doi:10.1038/s41467-020-15603-3)
Supplement: Supplementary file 5 — Source Data [file 41467_2020_15603_MOESM5_ESM.zip › Excel 6 corresponds to Supplementary Fig. 10a.xlsx]

## Sheet: Sheet1
	Col-0	GFP-MYC3 #2	GFP-MYC3 #7	GFP-MYC3 #12	GFP-MYC4 #1	GFP-MYC4 #6	GFP-MYC4 #8
	1.09669	1.03338	0.98946	0.990985	0.994973	1.01136	0.967293
	1.09075	1.03248	0.986758	0.988463	0.990829	1.00956	0.960987
	1.08932	1.02761	0.984416	0.987743	0.988487	1.00235	0.956303
	1.08927	1.02293	0.982074	0.979095	0.985604	1.00055	0.954321
	1.08516	1.02221	0.975588	0.976753	0.984163	0.999467	0.953781
	1.07634	1.01914	0.974327	0.974951	0.983622	0.998206	0.952159
	1.07543	1.0168	0.972165	0.974591	0.982361	0.994963	0.951259
	1.07201	1.01482	0.970904	0.960538	0.981641	0.986496	0.949637
	1.06589	1.01284	0.970003	0.960538	0.978398	0.985955	0.948556
	1.06444	1.01086	0.96676	0.953872	0.965787	0.984694	0.945854
	1.05724	1.00545	0.965679	0.952972	0.964706	0.983253	0.943692
	1.05482	1.00059	0.959374	0.952611	0.961463	0.977848	0.943332
	1.05448	1.00041	0.956311	0.952251	0.959661	0.977307	0.940089
	1.05382	0.996445	0.95523	0.949188	0.959301	0.972983	0.939909
	1.05291	0.991938	0.950906	0.944684	0.95804	0.967939	0.939008
	1.05147	0.9914	0.950546	0.940901	0.956598	0.966137	0.937655
	1.0512	0.990139	0.948564	0.932974	0.953355	0.963255	0.937206
	1.05102	0.989236	0.946222	0.931893	0.952995	0.961273	0.934141
	1.04823	0.987977	0.939196	0.931713	0.951914	0.958571	0.933062
	1.04589	0.987076	0.939015	0.930451	0.94741	0.95785	0.93099
	1.04283	0.985094	0.934151	0.928109	0.943987	0.956769	0.930538
	1.04273	0.984554	0.93253	0.927209	0.942366	0.955508	0.928645
	1.04064	0.98392	0.930908	0.925407	0.942361	0.952805	0.926216
	1.0394	0.981127	0.928746	0.925047	0.940108	0.951184	0.925943
	1.03508	0.980771	0.928566	0.924686	0.937946	0.941816	0.924415
	1.03238	0.978789	0.926404	0.916759	0.936781	0.941095	0.922613
	1.03131	0.978693	0.926224	0.916573	0.934619	0.940555	0.92252
	1.02923	0.978604	0.924062	0.915318	0.934252	0.93587	0.920718
	1.02877	0.976447	0.923702	0.914411	0.933803	0.93497	0.920089
	1.02851	0.976442	0.92136	0.913332	0.933351	0.933971	0.916307
	1.02625	0.976086	0.921264	0.912976	0.930108	0.933611	0.912884
	1.0249	0.97473	0.920459	0.911354	0.929034	0.933072	0.910542
	1.024	0.97455	0.919102	0.910814	0.928673	0.929024	0.910182
	1.02301	0.973744	0.916676	0.909012	0.927592	0.928655	0.909461
	1.01616	0.973293	0.91622	0.90712	0.927046	0.928484	0.908921
	1.01598	0.973113	0.916135	0.906753	0.92525	0.9247	0.906218
	1.01588	0.972748	0.915137	0.906219	0.925064	0.92398	0.905318
	1.0149	0.972207	0.913973	0.905409	0.924884	0.923619	0.904957
	1.01472	0.972207	0.913072	0.904328	0.924792	0.922538	0.902795
	1.01444	0.971402	0.912256	0.904328	0.924072	0.922538	0.902795
	1.01372	0.96888	0.910181	0.902527	0.922548	0.921809	0.901534
	1.01369	0.967973	0.909821	0.901446	0.922546	0.920097	0.899733
	1.01346	0.963115	0.908021	0.901446	0.921467	0.919376	0.899192
	1.01202	0.962657	0.905325	0.899275	0.920649	0.916953	0.899012
	1.01184	0.962492	0.905325	0.89568	0.919846	0.916233	0.89649
	1.00896	0.961313	0.905228	0.89568	0.919125	0.916053	0.895865
	1.00787	0.959954	0.904064	0.892618	0.918762	0.915593	0.895589
	1.00535	0.957973	0.902263	0.892257	0.916242	0.909387	0.893427
	1.00367	0.956989	0.901279	0.889195	0.915882	0.908764	0.892887
	1.00265	0.956809	0.898299	0.885509	0.9139	0.908223	0.891806
	1.00031	0.955991	0.897223	0.885051	0.912185	0.907405	0.891625
	0.998146	0.955908	0.895957	0.88379	0.912107	0.906504	0.890725
	0.996344	0.954287	0.892174	0.88361	0.911026	0.90182	0.888563
	0.99428	0.954204	0.891453	0.881988	0.910117	0.894614	0.888383
	0.993642	0.953566	0.889832	0.881626	0.909576	0.894433	0.888202
	0.992561	0.953123	0.888848	0.880727	0.908856	0.894073	0.886941
	0.986978	0.953119	0.888759	0.880727	0.906874	0.892632	0.886041
	0.986439	0.952665	0.888573	0.880187	0.905973	0.891731	0.88568
	0.98581	0.951584	0.88785	0.878122	0.905433	0.89029	0.88514
	0.985356	0.950504	0.887585	0.877664	0.904532	0.889929	0.88496
	0.983919	0.950143	0.887129	0.876403	0.903631	0.889749	0.884419
	0.983105	0.949158	0.886589	0.874962	0.903457	0.887767	0.882711
	0.982832	0.943838	0.886048	0.874782	0.900034	0.883804	0.882437
	0.98013	0.941676	0.884967	0.87298	0.897866	0.882903	0.881897
	0.979049	0.940957	0.884427	0.872446	0.894623	0.882723	0.880095
	0.974638	0.938793	0.882445	0.872086	0.894623	0.881642	0.878474
	0.973824	0.938257	0.881364	0.867756	0.89138	0.880021	0.878298
	0.972923	0.937534	0.874158	0.86506	0.89066	0.880021	0.878294
	0.972563	0.937352	0.873617	0.861817	0.889579	0.876597	0.878113
	0.970761	0.936631	0.872536	0.86109	0.887777	0.875336	0.877573
	0.96914	0.934289	0.871573	0.856766	0.885795	0.873715	0.876852
	0.967698	0.933929	0.866951	0.855511	0.884174	0.873535	0.875591
	0.967698	0.932668	0.864069	0.853523	0.883813	0.873355	0.875051
	0.967518	0.927083	0.858484	0.852442	0.883453	0.873174	0.873614
	0.965536	0.925101	0.857763	0.85028	0.882913	0.871913	0.872533
	0.965356	0.924921	0.857223	0.849559	0.882552	0.86849	0.872348
	0.964275	0.924921	0.856142	0.847217	0.877688	0.86813	0.866763
	0.962294	0.924741	0.855061	0.836408	0.875706	0.866508	0.864782
	0.958784	0.92402	0.853079	0.831363	0.875346	0.862545	0.862079
	0.952029	0.922398	0.852178	0.829922	0.874805	0.860924	0.861992
	0.950943	0.921317	0.851097	0.829381	0.874625	0.860563	0.861899
	0.948241	0.920597	0.850376	0.820553	0.871743	0.858581	0.855233
	0.945992	0.919696	0.848935	0.819112	0.871743	0.858401	0.854693
	0.943197	0.918255	0.84353	0.815689	0.86904	0.857861	0.853431
	0.940314	0.916813	0.842449	0.815149	0.865257	0.854978	0.850909
	0.940134	0.913931	0.842089	0.812626	0.860393	0.854798	0.850549
	0.939233	0.910868	0.838306	0.812266	0.859492	0.851735	0.848027
	0.937342	0.906724	0.836684	0.810645	0.856609	0.851195	0.846225
	0.936531	0.904923	0.834883	0.809203	0.853186	0.849934	0.841901
	0.934008	0.904022	0.834702	0.803438	0.851385	0.842187	0.84118
	0.934008	0.902401	0.83164	0.801276	0.851204	0.838403	0.84046
	0.932207	0.899518	0.829658	0.798033	0.84688	0.836241	0.839379
	0.926261	0.898437	0.828577	0.79443	0.844358	0.8348	0.835956
	0.92446	0.897356	0.824794	0.789926	0.840215	0.83426	0.833614
	0.923199	0.896635	0.822452	0.789566	0.836791	0.830837	0.832533
	0.922658	0.893212	0.817227	0.786863	0.836251	0.822549	0.832172
	0.917974	0.889249	0.812903	0.784341	0.83481	0.820748	0.830011
	0.911488	0.885826	0.808939	0.777135	0.831387	0.818225	0.826227
	0.910496	0.883304	0.807859	0.774072	0.830126	0.811379	0.826047
	0.900047	0.882763	0.804976	0.772451	0.829045	0.808857	0.823345
