# Supplementary material for: Transcriptional repression of GIF1 by the KIX-PPD-MYC repressor complex controls seed size in Arabidopsis
Source: Nat Commun. 2020 Apr 15;11:1846. doi: 10.1038/s41467-020-15603-3 (PMC7160150; doi:10.1038/s41467-020-15603-3)
Supplement: Supplementary file 5 — Source Data [file 41467_2020_15603_MOESM5_ESM.zip › Excel 7 corresponds to Supplementary Fig. 12.xlsx]

## Sheet: Sheet1
	Col-0	35S:GFP-KIX8;kix8-1	35S:GFP-KIX9;kix9-1	35S:GFP-PPD1;ppd1-2	35S:GFP-PPD2;ppd2-1	35S:GFP-MYC3;myc3	35S:GFP-MYC4;myc4
	1.1048	1.01454	1.04391	0.932963	0.922248	0.98815	0.97666
	1.1048	1.01166	1.02292	0.927261	0.913627	0.982205	0.971039
	1.0988	0.98986	1.01157	0.918099	0.902457	0.975359	0.960535
	1.0948	0.987338	1.00851	0.917198	0.901376	0.972116	0.957832
	1.0948	0.986437	1.0049	0.916838	0.898493	0.971035	0.95477
	1.0848	0.983915	1.0013	0.903686	0.89507	0.966171	0.948464
	1.0848	0.983374	0.998958	0.903146	0.893989	0.964189	0.947203
	1.0848	0.981753	0.992833	0.902965	0.892908	0.963108	0.945401
	1.0848	0.981573	0.99013	0.898642	0.890926	0.959505	0.94396
	1.0838	0.979411	0.988149	0.897741	0.886422	0.95392	0.941618
	1.0748	0.980492	0.988329	0.897741	0.886783	0.958244	0.943059
	1.0728	0.969142	0.982744	0.887832	0.88336	0.950137	0.933511
	1.0678	0.972024	0.982924	0.893057	0.88444	0.951218	0.935673
	1.0648	0.968421	0.982023	0.88567	0.882819	0.949596	0.933511
	1.0648	0.966079	0.981302	0.881526	0.876694	0.946714	0.931169
	1.0598	0.961034	0.974997	0.87432	0.869127	0.939147	0.917837
	1.0548	0.961395	0.974997	0.875041	0.869487	0.940228	0.918104
	1.0548	0.958873	0.972655	0.873957	0.868226	0.938333	0.917657
	1.0548	0.958332	0.971934	0.873239	0.868226	0.937886	0.916395
	1.0548	0.957611	0.970493	0.873239	0.867686	0.936625	0.916035
	1.0548	0.955449	0.969052	0.872698	0.867325	0.936084	0.913513
	1.0448	0.953735	0.964244	0.869636	0.865524	0.935544	0.913333
	1.0448	0.953468	0.964003	0.869275	0.864803	0.933021	0.912972
	1.0438	0.951126	0.963647	0.869095	0.864803	0.932207	0.912792
	1.0398	1.01202	1.0249	0.930441	0.916987	0.983827	0.972219
	1.0348	1.02283	1.05157	0.937828	0.926329	0.994636	0.980984
	1.0348	0.985356	1.004	0.909091	0.897772	0.970855	0.950446
	1.0348	0.975627	0.986527	0.895219	0.886242	0.952299	0.941258
	1.0348	0.963737	0.97896	0.877383	0.871469	0.94293	0.922881
	1.0348	0.96184	0.977519	0.875401	0.869667	0.940228	0.918737
	1.0308	0.964996	0.980942	0.881166	0.875613	0.944912	0.929727
	1.0288	0.950945	0.962381	0.867741	0.864082	0.93176	0.909004
	1.0248	0.984636	1.00238	0.906028	0.896511	0.969414	0.949725
	1.0248	0.948957	0.95608	0.86666	0.863182	0.930315	0.906487
	1.0168	0.946802	0.955539	0.864591	0.862281	0.929418	0.904505
	1.0148	1.00301	1.01517	0.919901	0.90642	0.976981	0.963598
	1.0148	0.963377	0.977519	0.875941	0.871289	0.942029	0.922161
	1.0148	0.946982	0.955804	0.865672	0.863001	0.929418	0.904589
	1.0148	0.946797	0.955173	0.863146	0.860839	0.929325	0.903424
	1.0148	0.946081	0.954454	0.862069	0.857772	0.928697	0.901622
	1.0088	0.941757	0.95112	0.858826	0.853633	0.921671	0.896398
	1.0048	1.00571	1.01679	0.926081	0.907321	0.978061	0.964498
	1.0048	0.946081	0.953918	0.860448	0.856876	0.927436	0.900902
	1.0048	0.945901	0.953558	0.860087	0.856335	0.926355	0.900895
	1.0048	0.945354	0.953378	0.859631	0.854714	0.925274	0.900721
	1.0048	0.941937	0.951396	0.859186	0.853813	0.923468	0.896398
	0.9998	0.934371	0.943642	0.848917	0.846246	0.915448	0.889551
	0.9958	0.939235	0.948235	0.855583	0.848769	0.92059	0.893155
	0.9948	0.940676	0.951029	0.857745	0.852908	0.921491	0.896398
	0.9948	0.939415	0.948333	0.856484	0.851651	0.920855	0.895497
	0.9948	0.935812	0.946712	0.854046	0.847688	0.92041	0.891894
	0.9948	0.935452	0.944189	0.849278	0.846787	0.915811	0.889551
	0.9948	0.932929	0.943469	0.848197	0.845346	0.914465	0.88811
	0.9928	0.925723	0.93392	0.845229	0.842381	0.9087	0.883426
	0.9878	0.932749	0.938248	0.847116	0.844445	0.911762	0.887209
	0.9868	0.923741	0.930137	0.839282	0.83886	0.906177	0.880543
	0.9848	0.930407	0.935005	0.846399	0.84418	0.910141	0.884147
	0.9848	0.928245	0.934821	0.845494	0.843724	0.909781	0.883606
	0.9848	0.925182	0.931758	0.843332	0.840661	0.908519	0.881084
	0.9848	0.92266	0.92969	0.839008	0.837959	0.902394	0.879823
	0.9848	0.9223	0.929056	0.838108	0.837058	0.901673	0.877481
	0.9848	0.9223	0.928335	0.837567	0.836698	0.900953	0.87658
	0.9828	0.920859	0.924552	0.835585	0.835257	0.895908	0.874418
	0.9768	0.917796	0.92257	0.832342	0.833815	0.893392	0.870815
	0.9748	0.921219	0.927074	0.836846	0.836518	0.899872	0.875679
	0.9748	0.921039	0.926173	0.83559	0.835437	0.896269	0.875499
	0.9748	0.919237	0.924105	0.833243	0.834901	0.894473	0.872797
	0.9748	0.917796	0.921309	0.831802	0.833455	0.892665	0.870635
	0.9728	0.913292	0.919327	0.831081	0.826249	0.888161	0.868473
	0.9658	0.878881	0.878251	0.79541	0.789856	0.847985	0.834242
	0.9648	0.914733	0.920408	0.831442	0.832915	0.889963	0.870094
	0.9648	0.914373	0.920048	0.831261	0.832381	0.889783	0.869013
	0.9648	0.913292	0.913562	0.827838	0.822645	0.887621	0.868293
	0.9618	0.8778	0.876809	0.792887	0.787694	0.845103	0.833882
	0.9568	0.874557	0.875908	0.792167	0.776524	0.842761	0.830459
	0.9548	0.912031	0.909238	0.827478	0.822465	0.886633	0.867392
	0.9548	0.91131	0.908337	0.827298	0.822105	0.885639	0.863428
	0.9548	0.91095	0.904014	0.824956	0.821564	0.884338	0.862888
	0.9548	0.906806	0.902572	0.823337	0.820123	0.883117	0.859284
	0.9518	0.899239	0.895186	0.814687	0.812556	0.870325	0.85478
	0.9498	0.900861	0.896627	0.81793	0.814898	0.874382	0.858023
	0.9468	0.897978	0.895186	0.814146	0.808233	0.866362	0.852979
	0.9448	0.906085	0.901131	0.823334	0.819222	0.880054	0.859284
	0.9448	0.902122	0.89969	0.821533	0.819042	0.876813	0.859284
	0.9448	0.902122	0.899509	0.81829	0.81634	0.874469	0.858564
	0.9448	0.900861	0.895546	0.815768	0.812917	0.874289	0.855501
	0.9378	0.893474	0.891402	0.809822	0.806251	0.863659	0.844151
	0.9348	0.897798	0.894465	0.812705	0.808052	0.865641	0.849736
	0.9348	0.894555	0.894105	0.810363	0.806611	0.865461	0.847034
	0.9348	0.891312	0.887979	0.808561	0.803368	0.862939	0.84289
	0.9288	0.886268	0.882214	0.806219	0.795261	0.856453	0.840187
	0.9268	0.891132	0.882574	0.80676	0.795895	0.856813	0.841989
	0.9248	0.884286	0.881854	0.803697	0.79454	0.855192	0.837665
	0.9248	0.884286	0.881493	0.802075	0.791478	0.852129	0.836404
	0.9248	0.881584	0.880773	0.801535	0.791297	0.851949	0.835323
	0.9148	0.873476	0.870232	0.786762	0.773281	0.84204	0.825738
	0.9148	0.871134	0.865548	0.783339	0.77166	0.837716	0.816675
	0.9148	0.870594	0.865008	0.780816	0.770399	0.836455	0.815594
	0.9068	0.859241	0.863206	0.779916	0.766255	0.833212	0.81037
	0.8973	0.856628	0.86021	0.778835	0.764093	0.83087	0.808062
