# Supplementary material for: Transcriptional repression of GIF1 by the KIX-PPD-MYC repressor complex controls seed size in Arabidopsis
Source: Nat Commun. 2020 Apr 15;11:1846. doi: 10.1038/s41467-020-15603-3 (PMC7160150; doi:10.1038/s41467-020-15603-3)
Supplement: Supplementary file 5 — Source Data [file 41467_2020_15603_MOESM5_ESM.zip › Excel 8 corresponds to Fig. 1d.xlsx]

## Sheet: Sheet1
	Col-0	kix8-1	kix9-1	kix8-1 kix9-1	ppd1-2	ppd2-1	ppd1-2 ppd2-cr	ppd1-cr ppd2-1	kix8-1 kix9-1 ppd1-2 ppd2-cr
	2.17	2.14	2.2	2.7	2.09	2.34	3.36	3.22	3.16
	2.09	2.42	2.11	2.68	2.14	2.37	3.33	3.22	3.09
	2.05	2.48	2.14	2.54	2.01	2.28	3.25	3.2	3.14
	2.14	2.35	2.01	2.48	1.99	2.16	3.07	3.17	3.34
	2.19	2.21	2.19	2.56	2.11	2.23	3.28	3.07	3.15
	1.93	2.12	2.07	2.46	2.06	2.11	2.94	3.14	3.25
	2.11	2.37	2.03	2.43	2.14	2.15	3.32	3.13	3.34
	2.14	2.24	2.1	2.41	2.15	2.42	3.14	2.99	3.18
	2.04	2.32	2.15	2.39	2	2.37	3.28	3.05	3.16
	1.95	2.36	1.96	2.39	1.92	2.16	3.07	2.92	3.08
